# Supplementary material for: Estimation of bargaining effect in the decision of monetary compensation of executive in investment bank: Evidence from China
Source: PLoS One. 2023 Mar 30;18(3):e0283771. doi: 10.1371/journal.pone.0283771 (PMC10062542; doi:10.1371/journal.pone.0283771)
Supplement: S1 Dataset — (CSV) [file pone.0283771.s001.csv]

id	year	AGE	SAGE	DEGREE	TENU	GEND	MTB	DREC	NSP	MTMT	CTB	CSO	CEO	SIZE	LEV	TOBIN	ROE	ZDEX	STAT	IMR
46	2020	4.025	16.203	1	0.000	0	0	0	0	1	0	0	0	25.922	-0.215	-0.104	-0.027	3.247	0	0.417
46	2020	3.951	15.612	1	2.197	0	0	0	0	1	0	0	0	25.922	-0.215	-0.104	-0.027	3.247	0	-0.151
46	2020	3.912	15.304	0	1.386	0	1	0	0	1	0	0	0	25.922	-0.215	-0.104	-0.027	3.247	0	0.141
46	2020	3.892	15.146	0	0.000	0	0	0	0	0	0	0	0	25.922	-0.215	-0.104	-0.027	3.247	0	0.636
46	2020	4.159	17.296	0	0.693	0	0	0	0	0	0	1	0	25.922	-0.215	-0.104	-0.027	3.247	0	0.503
46	2020	3.638	13.232	1	0.000	0	0	0	0	1	0	0	0	25.922	-0.215	-0.104	-0.027	3.247	0	0.417
46	2020	3.970	15.763	0	1.099	0	0	0	0	0	0	0	0	25.922	-0.215	-0.104	-0.027	3.247	0	0.418
46	2020	4.043	16.346	1	1.792	0	0	0	0	0	0	0	0	25.922	-0.215	-0.104	-0.027	3.247	0	0.261
46	2020	3.807	14.491	1	1.386	0	0	0	0	0	0	0	0	25.922	-0.215	-0.104	-0.027	3.247	0	0.543
46	2020	4.078	16.626	0	1.386	0	1	0	0	0	0	0	0	25.922	-0.215	-0.104	-0.027	3.247	0	0.193
46	2020	3.912	15.304	1	1.099	0	0	0	0	0	0	0	0	25.922	-0.215	-0.104	-0.027	3.247	0	0.598
46	2020	4.143	17.166	0	1.792	1	1	1	0	0	0	0	0	25.922	-0.215	-0.104	-0.027	3.247	0	0.642
46	2020	4.190	17.553	0	1.792	1	0	0	0	0	0	0	0	25.922	-0.215	-0.104	-0.027	3.247	0	0.402
46	2020	4.025	16.203	0	1.792	0	0	0	0	0	0	0	0	25.922	-0.215	-0.104	-0.027	3.247	0	0.261
46	2020	3.850	14.824	0	1.386	0	0	0	0	0	0	0	0	25.922	-0.215	-0.104	-0.027	3.247	0	0.355
46	2020	4.043	16.346	1	0.000	0	1	0	0	0	0	0	0	25.922	-0.215	-0.104	-0.027	3.247	0	0.674
46	2020	3.912	15.304	0	0.000	0	0	0	0	1	0	0	0	25.922	-0.215	-0.104	-0.027	3.247	0	0.417
46	2020	4.007	16.059	0	1.792	0	1	1	0	0	0	0	0	25.922	-0.215	-0.104	-0.027	3.247	0	0.525
46	2020	3.951	15.612	1	1.099	0	0	0	0	0	0	0	0	25.922	-0.215	-0.104	-0.027	3.247	0	0.418
46	2020	3.932	15.459	0	1.386	1	0	0	0	0	0	0	0	25.922	-0.215	-0.104	-0.027	3.247	0	0.487
46	2020	3.892	15.146	0	0.000	0	1	0	0	0	1	0	0	25.922	-0.215	-0.104	-0.027	3.247	0	0.524
46	2020	3.912	15.304	0	0.000	0	0	0	0	1	0	0	0	25.922	-0.215	-0.104	-0.027	3.247	0	0.417
46	2020	3.871	14.986	1	0.000	0	1	0	0	1	0	0	1	25.922	-0.215	-0.104	-0.027	3.247	0	0.463
46	2020	4.174	17.426	0	1.792	0	1	1	0	0	0	0	0	25.922	-0.215	-0.104	-0.027	3.247	0	0.525
46	2020	3.970	15.763	0	1.946	0	0	0	0	0	0	0	0	25.922	-0.215	-0.104	-0.027	3.247	0	0.224
46	2020	3.912	15.304	1	1.386	0	0	0	0	1	0	0	0	25.922	-0.215	-0.104	-0.027	3.247	0	0.084
46	2020	3.850	14.824	0	0.693	0	1	0	0	1	0	0	0	25.922	-0.215	-0.104	-0.027	3.247	0	0.087
166	2015	3.871	14.986	0	0.000	0	0	0	0	0	0	0	0	26.533	-0.169	0.279	0.240	0.273	1	1.342
166	2015	3.871	14.986	0	1.386	1	0	0	0	1	0	0	0	26.533	-0.169	0.279	0.240	0.273	1	1.136
166	2015	3.970	15.763	0	2.565	0	0	0	0	1	0	0	0	26.533	-0.169	0.279	0.240	0.273	1	0.895
166	2015	4.205	17.679	0	2.197	1	1	1	0	0	0	0	0	26.533	-0.169	0.279	0.240	0.273	1	1.304
166	2015	3.761	14.147	0	0.000	0	0	0	0	0	0	0	0	26.533	-0.169	0.279	0.240	0.273	1	1.342
166	2015	3.989	15.912	0	1.386	0	1	0	0	1	1	0	1	26.533	-0.169	0.279	0.240	0.273	1	0.849
166	2015	4.078	16.626	0	2.303	0	0	0	0	1	0	0	0	26.533	-0.169	0.279	0.240	0.273	1	0.933
166	2015	3.912	15.304	0	1.386	1	1	1	0	0	0	0	0	26.533	-0.169	0.279	0.240	0.273	1	1.385
166	2015	4.007	16.059	0	2.079	0	0	0	0	1	0	0	0	26.533	-0.169	0.279	0.240	0.273	1	0.965
166	2015	3.807	14.491	0	1.946	0	0	0	0	0	0	1	0	26.533	-0.169	0.279	0.240	0.273	1	1.126
166	2015	4.078	16.626	0	0.000	0	0	0	0	1	0	0	0	26.533	-0.169	0.279	0.240	0.273	1	1.225
166	2015	3.970	15.763	0	1.386	0	0	0	0	0	0	0	0	26.533	-0.169	0.279	0.240	0.273	1	1.193
166	2015	3.951	15.612	0	1.386	0	0	0	0	0	0	0	0	26.533	-0.169	0.279	0.240	0.273	1	1.193
166	2015	3.912	15.304	0	2.197	0	0	0	0	1	0	0	0	26.533	-0.169	0.279	0.240	0.273	1	0.948
166	2015	4.205	17.679	0	1.099	0	1	0	0	0	1	0	0	26.533	-0.169	0.279	0.240	0.273	1	1.046
166	2015	4.159	17.296	0	2.197	0	1	1	0	0	0	0	0	26.533	-0.169	0.279	0.240	0.273	1	1.238
166	2015	4.127	17.033	0	1.946	0	0	0	0	1	0	0	0	26.533	-0.169	0.279	0.240	0.273	1	0.984
166	2015	3.761	14.147	0	0.693	1	0	0	0	0	0	0	0	26.533	-0.169	0.279	0.240	0.273	1	1.334
166	2015	3.871	14.986	0	1.946	0	1	0	0	1	0	0	1	26.533	-0.169	0.279	0.240	0.273	1	0.886
166	2015	3.912	15.304	0	2.079	0	0	0	0	1	0	0	0	26.533	-0.169	0.279	0.240	0.273	1	0.965
166	2015	3.829	14.658	0	1.946	0	0	0	0	1	0	0	0	26.533	-0.169	0.279	0.240	0.273	1	0.984
166	2015	3.912	15.304	0	0.000	0	0	0	0	0	0	0	0	26.533	-0.169	0.279	0.240	0.273	1	1.342
166	2015	3.970	15.763	0	1.386	0	0	0	0	1	0	0	0	26.533	-0.169	0.279	0.240	0.273	1	1.058
166	2015	4.143	17.166	0	1.386	0	0	0	0	0	0	1	0	26.533	-0.169	0.279	0.240	0.273	1	1.193
166	2015	3.989	15.912	0	1.946	0	1	0	0	0	0	0	0	26.533	-0.169	0.279	0.240	0.273	1	1.040
166	2015	3.638	13.232	0	0.000	0	0	0	0	0	0	0	0	26.533	-0.169	0.279	0.240	0.273	1	1.342
166	2016	3.871	14.986	0	0.000	0	0	0	0	1	0	0	0	26.342	-0.219	0.230	0.099	0.273	1	1.317
166	2016	4.007	16.059	0	2.079	0	1	0	0	0	0	0	0	26.342	-0.219	0.230	0.099	0.273	1	1.132
166	2016	3.932	15.459	0	0.693	0	0	0	0	0	0	0	0	26.342	-0.219	0.230	0.099	0.273	1	1.359
166	2016	4.174	17.426	0	2.303	0	1	1	0	0	0	0	0	26.342	-0.219	0.230	0.099	0.273	1	1.318
166	2016	3.892	15.146	0	0.693	0	0	0	0	0	0	0	0	26.342	-0.219	0.230	0.099	0.273	1	1.359
166	2016	3.850	14.824	0	2.079	0	0	0	0	1	0	0	0	26.342	-0.219	0.230	0.099	0.273	1	1.080
166	2016	3.932	15.459	0	1.609	1	1	1	0	0	0	0	0	26.342	-0.219	0.230	0.099	0.273	1	1.445
166	2016	3.784	14.320	0	0.693	0	0	0	0	0	0	0	0	26.342	-0.219	0.230	0.099	0.273	1	1.359
166	2016	4.007	16.059	0	1.609	0	1	0	0	0	1	0	0	26.342	-0.219	0.230	0.099	0.273	1	1.091
166	2016	4.094	16.764	0	0.693	0	0	0	0	1	0	0	0	26.342	-0.219	0.230	0.099	0.273	1	1.243
166	2016	3.664	13.422	0	0.693	0	0	0	0	0	0	0	0	26.342	-0.219	0.230	0.099	0.273	1	1.359
166	2016	3.829	14.658	0	2.079	0	0	0	0	0	0	1	0	26.342	-0.219	0.230	0.099	0.273	1	1.212
166	2016	3.807	14.491	0	0.000	0	0	0	0	0	0	0	0	26.342	-0.219	0.230	0.099	0.273	1	1.425
166	2016	4.094	16.764	0	2.398	0	0	0	0	1	0	0	0	26.342	-0.219	0.230	0.099	0.273	1	1.039
166	2016	3.892	15.146	0	2.079	0	1	0	0	1	0	0	1	26.342	-0.219	0.230	0.099	0.273	1	0.990
166	2016	4.220	17.804	0	2.303	1	1	1	0	0	0	0	0	26.342	-0.219	0.230	0.099	0.273	1	1.380
166	2017	4.007	16.059	0	1.792	0	1	0	0	0	1	0	0	26.427	-0.211	0.156	0.082	0.273	1	0.979
166	2017	4.007	16.059	0	2.197	0	1	0	0	0	0	0	0	26.427	-0.211	0.156	0.082	0.273	1	1.033
166	2017	3.829	14.658	0	2.197	0	0	0	0	0	0	1	0	26.427	-0.211	0.156	0.082	0.273	1	1.119
166	2017	3.892	15.146	0	0.693	0	0	0	0	1	0	0	0	26.427	-0.211	0.156	0.082	0.273	1	1.168
166	2017	4.174	17.426	0	2.398	0	1	1	0	0	0	0	0	26.427	-0.211	0.156	0.082	0.273	1	1.237
166	2017	4.220	17.804	0	2.398	1	1	1	0	0	0	0	0	26.427	-0.211	0.156	0.082	0.273	1	1.303
166	2017	3.829	14.658	0	0.693	0	0	0	0	0	0	0	0	26.427	-0.211	0.156	0.082	0.273	1	1.290
166	2017	3.664	13.422	0	1.099	0	0	0	0	0	0	0	0	26.427	-0.211	0.156	0.082	0.273	1	1.247
166	2017	3.892	15.146	0	1.099	0	0	0	0	0	0	0	0	26.427	-0.211	0.156	0.082	0.273	1	1.247
166	2017	3.892	15.146	0	2.197	0	1	0	0	1	0	0	1	26.427	-0.211	0.156	0.082	0.273	1	0.877
166	2017	3.850	14.824	0	2.197	0	0	0	0	1	0	0	0	26.427	-0.211	0.156	0.082	0.273	1	0.976
166	2017	3.932	15.459	0	1.099	0	0	0	0	0	0	0	0	26.427	-0.211	0.156	0.082	0.273	1	1.247
166	2017	3.932	15.459	0	1.792	1	1	1	0	0	0	0	0	26.427	-0.211	0.156	0.082	0.273	1	1.365
166	2018	3.970	15.763	0	1.386	0	0	0	0	0	0	0	0	26.575	-0.229	0.057	0.064	0.273	1	1.284
166	2018	3.892	15.146	0	2.303	0	0	0	0	1	0	0	0	26.575	-0.229	0.057	0.064	0.273	1	1.046
166	2018	4.248	18.050	0	2.485	1	1	1	0	0	0	0	0	26.575	-0.229	0.057	0.064	0.273	1	1.358
166	2018	4.205	17.679	0	2.485	0	1	1	0	0	0	0	0	26.575	-0.229	0.057	0.064	0.273	1	1.295
166	2018	4.043	16.346	0	2.303	0	1	0	0	0	0	0	0	26.575	-0.229	0.057	0.064	0.273	1	1.100
166	2018	3.932	15.459	0	1.099	0	0	0	0	1	0	0	0	26.575	-0.229	0.057	0.064	0.273	1	1.194
166	2018	3.970	15.763	0	1.946	1	1	1	0	0	0	0	0	26.575	-0.229	0.057	0.064	0.273	1	1.411
166	2018	3.871	14.986	0	1.099	0	0	0	0	0	0	0	0	26.575	-0.229	0.057	0.064	0.273	1	1.314
166	2018	3.932	15.459	0	2.303	0	1	0	0	1	0	0	1	26.575	-0.229	0.057	0.064	0.273	1	0.954
166	2018	4.043	16.346	0	1.946	0	1	0	0	0	1	0	0	26.575	-0.229	0.057	0.064	0.273	1	1.043
166	2018	3.932	15.459	0	1.386	0	0	0	0	0	0	0	0	26.575	-0.229	0.057	0.064	0.273	1	1.284
166	2018	3.871	14.986	0	2.303	0	0	0	0	0	0	1	0	26.575	-0.229	0.057	0.064	0.273	1	1.182
166	2018	3.714	13.791	0	1.386	0	0	0	0	0	0	0	0	26.575	-0.229	0.057	0.064	0.273	1	1.284
166	2019	3.871	14.986	0	1.386	0	0	0	0	0	0	0	0	26.686	-0.246	0.106	0.072	0.273	1	1.203
166	2019	3.892	15.146	0	2.398	0	0	0	0	1	0	0	0	26.686	-0.246	0.106	0.072	0.273	1	0.933
166	2019	4.043	16.346	0	2.079	0	1	0	0	0	1	0	0	26.686	-0.246	0.106	0.072	0.273	1	0.924
166	2019	3.714	13.791	0	1.609	0	0	0	0	0	0	0	0	26.686	-0.246	0.106	0.072	0.273	1	1.177
166	2019	3.970	15.763	0	1.609	0	0	0	0	0	0	0	0	26.686	-0.246	0.106	0.072	0.273	1	1.177
166	2019	3.932	15.459	0	2.398	0	1	0	0	1	0	0	1	26.686	-0.246	0.106	0.072	0.273	1	0.682
166	2019	4.025	16.203	0	0.000	0	1	0	0	0	0	0	0	26.686	-0.246	0.106	0.072	0.273	1	1.281
166	2019	4.007	16.059	0	0.000	0	0	0	0	0	0	1	0	26.686	-0.246	0.106	0.072	0.273	1	1.351
166	2019	4.248	18.050	0	2.565	1	1	1	0	0	0	0	0	26.686	-0.246	0.106	0.072	0.273	1	1.275
166	2019	3.989	15.912	0	0.000	1	1	1	0	0	0	0	0	26.686	-0.246	0.106	0.072	0.273	1	1.520
166	2019	3.970	15.763	0	2.079	1	1	1	0	0	0	0	0	26.686	-0.246	0.106	0.072	0.273	1	1.325
166	2019	3.761	14.147	0	1.946	0	0	0	0	1	0	0	1	26.686	-0.246	0.106	0.072	0.273	1	0.996
166	2019	4.205	17.679	0	2.565	0	1	1	0	0	0	0	0	26.686	-0.246	0.106	0.072	0.273	1	1.207
166	2019	3.932	15.459	0	1.386	0	0	0	0	1	0	0	0	26.686	-0.246	0.106	0.072	0.273	1	1.070
166	2019	3.932	15.459	0	1.609	0	0	0	0	0	0	0	0	26.686	-0.246	0.106	0.072	0.273	1	1.177
166	2019	4.043	16.346	0	2.398	0	1	0	0	0	0	0	0	26.686	-0.246	0.106	0.072	0.273	1	0.863
166	2019	3.871	14.986	0	2.398	0	0	0	0	0	0	1	0	26.686	-0.246	0.106	0.072	0.273	1	0.962
166	2020	3.951	15.612	1	2.197	1	0	0	0	1	0	0	0	26.920	-0.203	0.082	0.018	0.273	1	1.031
166	2020	4.220	17.804	0	2.639	0	1	1	0	0	0	0	0	26.920	-0.203	0.082	0.018	0.273	1	1.186
166	2020	3.912	15.304	0	2.485	0	0	0	0	0	0	0	0	26.920	-0.203	0.082	0.018	0.273	1	0.934
166	2020	4.025	16.203	1	0.693	0	0	0	0	0	0	1	0	26.920	-0.203	0.082	0.018	0.273	1	1.268
166	2020	3.850	14.824	0	0.000	0	0	0	0	1	0	0	1	26.920	-0.203	0.082	0.018	0.273	1	1.223
166	2020	3.989	15.912	1	2.197	1	1	1	0	0	0	0	0	26.920	-0.203	0.082	0.018	0.273	1	1.302
166	2020	3.951	15.612	0	1.792	0	0	0	0	0	0	0	0	26.920	-0.203	0.082	0.018	0.273	1	1.143
166	2020	3.951	15.612	1	1.609	0	0	0	0	1	0	0	0	26.920	-0.203	0.082	0.018	0.273	1	1.027
166	2020	3.989	15.912	1	1.792	0	0	0	0	0	0	0	0	26.920	-0.203	0.082	0.018	0.273	1	1.143
166	2020	4.263	18.170	0	2.639	1	1	1	0	0	0	0	0	26.920	-0.203	0.082	0.018	0.273	1	1.255
166	2020	4.060	16.487	1	2.398	0	1	0	0	0	1	0	0	26.920	-0.203	0.082	0.018	0.273	1	0.860
166	2020	3.738	13.970	1	1.792	0	0	0	0	0	0	0	0	26.920	-0.203	0.082	0.018	0.273	1	1.143
166	2020	4.007	16.059	0	0.693	1	0	0	0	0	0	0	0	26.920	-0.203	0.082	0.018	0.273	1	1.237
166	2020	3.784	14.320	0	2.079	0	0	0	0	0	0	0	0	26.920	-0.203	0.082	0.018	0.273	1	0.991
166	2020	4.060	16.487	1	0.000	1	1	1	0	0	0	0	0	26.920	-0.203	0.082	0.018	0.273	1	1.510
166	2020	4.043	16.346	0	0.693	0	1	0	0	0	0	0	0	26.920	-0.203	0.082	0.018	0.273	1	1.192
166	2020	3.892	15.146	0	1.609	0	0	0	0	0	0	0	0	26.920	-0.203	0.082	0.018	0.273	1	1.165
562	2008	4.127	17.033	0	0.000	0	1	1	0	0	0	0	0	23.451	-0.393	0.583	0.094	3.870	1	1.453
562	2008	3.932	15.459	0	1.099	0	0	0	0	0	0	1	0	23.451	-0.393	0.583	0.094	3.870	1	1.220
562	2008	3.761	14.147	0	1.099	0	0	0	0	1	0	0	0	23.451	-0.393	0.583	0.094	3.870	1	1.089
562	2008	4.111	16.899	0	1.099	0	0	0	1	0	0	0	0	23.451	-0.393	0.583	0.094	3.870	1	1.115
562	2008	3.951	15.612	0	1.099	0	1	0	0	0	1	0	0	23.451	-0.393	0.583	0.094	3.870	1	1.040
562	2008	3.871	14.986	0	1.099	0	1	0	0	0	0	0	0	23.451	-0.393	0.583	0.094	3.870	1	1.141
562	2008	3.829	14.658	0	2.197	0	0	0	0	1	0	0	0	23.451	-0.393	0.583	0.094	3.870	1	0.942
562	2008	3.761	14.147	0	0.693	0	1	1	0	0	0	0	0	23.451	-0.393	0.583	0.094	3.870	1	1.298
562	2008	3.664	13.422	0	0.693	0	1	0	0	1	0	0	1	23.451	-0.393	0.583	0.094	3.870	1	1.054
562	2008	3.829	14.658	0	2.197	0	0	0	0	1	0	0	0	23.451	-0.393	0.583	0.094	3.870	1	0.942
562	2008	3.638	13.232	0	1.099	0	0	0	1	0	0	0	0	23.451	-0.393	0.583	0.094	3.870	1	1.220
562	2008	3.932	15.459	0	1.099	0	0	0	0	1	0	0	0	23.451	-0.393	0.583	0.094	3.870	1	0.970
562	2008	3.784	14.320	0	1.099	0	1	1	0	0	0	0	0	23.451	-0.393	0.583	0.094	3.870	1	1.255
562	2008	3.807	14.491	0	0.693	0	1	0	0	0	0	0	0	23.451	-0.393	0.583	0.094	3.870	1	1.189
562	2008	3.526	12.435	0	1.099	0	0	0	0	0	0	0	0	23.451	-0.393	0.583	0.094	3.870	1	1.220
562	2008	3.664	13.422	0	1.099	0	1	1	0	0	0	0	0	23.451	-0.393	0.583	0.094	3.870	1	1.255
562	2008	3.807	14.491	0	1.099	1	0	0	0	0	0	0	0	23.451	-0.393	0.583	0.094	3.870	1	1.287
562	2008	4.205	17.679	0	1.099	0	0	0	1	0	0	0	0	23.451	-0.393	0.583	0.094	3.870	1	1.115
562	2008	4.025	16.203	0	1.792	0	0	0	0	0	0	0	0	23.451	-0.393	0.583	0.094	3.870	1	1.140
562	2008	3.638	13.232	0	0.693	1	1	0	0	0	0	0	0	23.451	-0.393	0.583	0.094	3.870	1	1.258
562	2008	3.761	14.147	0	1.099	0	0	0	1	0	0	0	0	23.451	-0.393	0.583	0.094	3.870	1	1.115
562	2008	3.714	13.791	0	2.398	0	0	0	0	1	0	0	0	23.451	-0.393	0.583	0.094	3.870	1	0.913
562	2008	3.738	13.970	0	1.099	0	1	0	0	0	0	0	0	23.451	-0.393	0.583	0.094	3.870	1	1.028
562	2009	3.951	15.612	0	1.386	0	0	0	0	1	0	0	0	24.090	-0.256	0.680	0.182	3.965	1	1.014
562	2009	3.912	15.304	0	0.000	1	0	0	0	1	0	0	0	24.090	-0.256	0.680	0.182	3.965	1	1.256
562	2009	3.970	15.763	0	0.000	1	0	0	1	0	0	0	0	24.090	-0.256	0.680	0.182	3.965	1	1.278
562	2009	3.784	14.320	0	1.386	0	1	0	0	1	0	0	0	24.090	-0.256	0.680	0.182	3.965	1	0.919
562	2009	4.143	17.166	0	0.693	0	1	1	0	0	0	0	0	24.090	-0.256	0.680	0.182	3.965	1	1.360
562	2009	3.714	13.791	0	0.000	0	0	0	0	1	0	0	0	24.090	-0.256	0.680	0.182	3.965	1	1.187
562	2009	3.689	13.608	0	1.099	0	1	0	0	1	0	0	1	24.090	-0.256	0.680	0.182	3.965	1	0.960
562	2009	3.850	14.824	0	0.000	0	1	0	0	0	1	0	0	24.090	-0.256	0.680	0.182	3.965	1	1.142
562	2009	3.584	12.842	0	0.000	0	0	0	1	0	0	0	0	24.090	-0.256	0.680	0.182	3.965	1	1.307
562	2009	3.850	14.824	0	0.000	0	0	0	1	0	0	0	0	24.090	-0.256	0.680	0.182	3.965	1	1.210
562	2009	3.850	14.824	0	2.303	0	0	0	0	1	0	0	0	24.090	-0.256	0.680	0.182	3.965	1	0.884
562	2009	3.664	13.422	0	1.386	0	0	0	1	0	0	0	0	24.090	-0.256	0.680	0.182	3.965	1	1.153
562	2009	3.689	13.608	0	1.386	0	1	1	0	0	0	0	0	24.090	-0.256	0.680	0.182	3.965	1	1.190
562	2009	4.043	16.346	0	1.946	0	0	0	0	0	0	0	0	24.090	-0.256	0.680	0.182	3.965	1	1.085
562	2009	3.784	14.320	0	1.099	0	1	1	0	0	0	0	0	24.090	-0.256	0.680	0.182	3.965	1	1.223
562	2009	3.664	13.422	0	0.000	0	0	0	0	1	0	0	0	24.090	-0.256	0.680	0.182	3.965	1	1.187
562	2009	3.761	14.147	0	0.000	0	0	0	0	1	0	0	0	24.090	-0.256	0.680	0.182	3.965	1	1.187
562	2009	3.892	15.146	0	1.386	0	1	0	0	0	0	0	0	24.090	-0.256	0.680	0.182	3.965	1	1.069
562	2009	3.555	12.641	0	1.386	0	0	0	0	0	0	0	0	24.090	-0.256	0.680	0.182	3.965	1	1.153
562	2009	3.664	13.422	0	1.099	1	1	0	0	0	0	0	0	24.090	-0.256	0.680	0.182	3.965	1	1.180
562	2009	3.761	14.147	0	1.386	0	1	0	0	0	0	0	0	24.090	-0.256	0.680	0.182	3.965	1	0.948
562	2009	3.638	13.232	0	0.000	0	0	0	0	1	0	0	0	24.090	-0.256	0.680	0.182	3.965	1	1.187
562	2009	3.738	13.970	0	0.000	0	0	0	0	1	0	0	0	24.090	-0.256	0.680	0.182	3.965	1	1.187
562	2009	3.829	14.658	0	1.386	1	0	0	0	0	0	0	0	24.090	-0.256	0.680	0.182	3.965	1	1.225
562	2009	3.951	15.612	0	1.386	0	0	0	0	0	0	1	0	24.090	-0.256	0.680	0.182	3.965	1	1.153
562	2010	3.970	15.763	0	1.609	0	0	0	0	0	0	1	0	24.013	-0.317	0.494	0.173	3.965	1	1.167
562	2010	3.807	14.491	0	1.609	0	1	0	0	0	0	0	0	24.013	-0.317	0.494	0.173	3.965	1	1.083
562	2010	3.784	14.320	0	0.693	0	0	0	0	1	0	0	0	24.013	-0.317	0.494	0.173	3.965	1	1.144
562	2010	3.970	15.763	0	1.609	0	0	0	0	1	0	0	0	24.013	-0.317	0.494	0.173	3.965	1	1.029
562	2010	3.584	12.842	0	1.609	0	0	0	0	0	0	0	0	24.013	-0.317	0.494	0.173	3.965	1	1.167
562	2010	3.761	14.147	0	0.693	0	0	0	0	1	0	0	0	24.013	-0.317	0.494	0.173	3.965	1	1.144
562	2010	3.714	13.791	0	1.386	0	1	0	0	1	0	0	1	24.013	-0.317	0.494	0.173	3.965	1	0.967
562	2010	3.989	15.912	0	0.693	1	0	0	1	0	0	0	0	24.013	-0.317	0.494	0.173	3.965	1	1.239
562	2010	4.159	17.296	0	1.099	0	1	1	0	0	0	0	0	24.013	-0.317	0.494	0.173	3.965	1	1.353
562	2010	4.060	16.487	0	2.079	0	0	0	0	0	0	0	0	24.013	-0.317	0.494	0.173	3.965	1	1.110
562	2010	3.689	13.608	0	1.609	0	0	0	1	0	0	0	0	24.013	-0.317	0.494	0.173	3.965	1	1.167
562	2010	3.689	13.608	0	1.386	1	1	0	0	0	0	0	0	24.013	-0.317	0.494	0.173	3.965	1	1.185
562	2010	3.664	13.422	0	0.693	0	0	0	0	1	0	0	0	24.013	-0.317	0.494	0.173	3.965	1	1.144
562	2010	3.932	15.459	0	0.693	1	0	0	0	1	0	0	0	24.013	-0.317	0.494	0.173	3.965	1	1.216
562	2010	3.871	14.986	0	2.398	0	0	0	0	1	0	0	0	24.013	-0.317	0.494	0.173	3.965	1	0.919
562	2010	3.871	14.986	0	0.693	0	0	0	1	0	0	0	0	24.013	-0.317	0.494	0.173	3.965	1	1.169
562	2010	3.871	14.986	0	0.693	0	1	0	0	0	1	0	0	24.013	-0.317	0.494	0.173	3.965	1	1.098
562	2010	3.807	14.491	0	1.386	0	1	1	0	0	0	0	0	24.013	-0.317	0.494	0.173	3.965	1	1.228
562	2010	3.611	13.039	0	0.693	0	0	0	1	0	0	0	0	24.013	-0.317	0.494	0.173	3.965	1	1.270
562	2010	3.850	14.824	0	1.609	1	0	0	0	0	0	0	0	24.013	-0.317	0.494	0.173	3.965	1	1.237
562	2010	3.912	15.304	0	1.609	0	1	0	0	0	0	0	0	24.013	-0.317	0.494	0.173	3.965	1	1.083
562	2010	3.689	13.608	0	0.693	0	0	0	0	1	0	0	0	24.013	-0.317	0.494	0.173	3.965	1	1.144
562	2010	3.738	13.970	0	0.693	0	0	0	0	1	0	0	0	24.013	-0.317	0.494	0.173	3.965	1	1.144
562	2010	3.714	13.791	0	1.609	0	1	1	0	0	0	0	0	24.013	-0.317	0.494	0.173	3.965	1	1.203
562	2010	3.738	13.970	0	0.000	0	1	0	0	0	0	0	0	24.013	-0.317	0.494	0.173	3.965	1	1.170
562	2010	3.784	14.320	0	0.000	0	1	1	0	0	0	0	0	24.013	-0.317	0.494	0.173	3.965	1	1.457
562	2011	3.892	15.146	0	1.099	0	0	0	1	0	0	0	0	23.781	-0.407	0.337	0.086	3.965	1	1.149
562	2011	3.989	15.912	0	1.792	0	0	0	0	0	0	1	0	23.781	-0.407	0.337	0.086	3.965	1	1.174
562	2011	3.951	15.612	0	1.099	1	0	0	0	1	0	0	0	23.781	-0.407	0.337	0.086	3.965	1	1.198
562	2011	3.555	12.641	0	0.000	1	0	0	1	0	0	0	0	23.781	-0.407	0.337	0.086	3.965	1	1.425
562	2011	3.761	14.147	0	0.693	0	1	0	0	0	0	0	0	23.781	-0.407	0.337	0.086	3.965	1	1.116
562	2011	4.174	17.426	0	1.386	0	1	1	0	0	0	0	0	23.781	-0.407	0.337	0.086	3.965	1	1.348
562	2011	3.714	13.791	0	1.792	0	0	0	1	0	0	0	0	23.781	-0.407	0.337	0.086	3.965	1	1.174
562	2011	3.829	14.658	0	1.609	0	1	1	0	0	0	0	0	23.781	-0.407	0.337	0.086	3.965	1	1.230
562	2011	3.989	15.912	0	1.792	0	0	0	0	1	0	0	0	23.781	-0.407	0.337	0.086	3.965	1	1.037
562	2011	4.078	16.626	0	2.197	0	0	0	0	0	0	0	0	23.781	-0.407	0.337	0.086	3.965	1	1.125
562	2011	3.401	11.568	0	0.000	1	0	0	1	0	0	0	0	23.781	-0.407	0.337	0.086	3.965	1	1.425
562	2011	3.784	14.320	0	1.099	0	0	0	0	1	0	0	0	23.781	-0.407	0.337	0.086	3.965	1	1.125
562	2011	3.892	15.146	0	1.099	0	1	0	0	0	1	0	0	23.781	-0.407	0.337	0.086	3.965	1	1.077
562	2011	3.714	13.791	0	1.609	1	1	0	0	0	0	0	0	23.781	-0.407	0.337	0.086	3.965	1	1.187
562	2011	3.892	15.146	0	2.485	0	0	0	0	1	0	0	0	23.781	-0.407	0.337	0.086	3.965	1	0.942
562	2011	3.738	13.970	0	1.609	0	1	0	0	1	0	0	1	23.781	-0.407	0.337	0.086	3.965	1	0.969
562	2011	3.807	14.491	0	0.693	0	1	1	0	0	0	0	0	23.781	-0.407	0.337	0.086	3.965	1	1.415
562	2011	3.638	13.232	0	1.099	0	0	0	1	0	0	0	0	23.781	-0.407	0.337	0.086	3.965	1	1.252
562	2011	3.829	14.658	0	1.792	0	1	0	0	0	0	0	0	23.781	-0.407	0.337	0.086	3.965	1	1.091
562	2011	3.738	13.970	0	1.792	0	1	1	0	0	0	0	0	23.781	-0.407	0.337	0.086	3.965	1	1.209
562	2011	3.689	13.608	0	1.099	0	0	0	0	1	0	0	0	23.781	-0.407	0.337	0.086	3.965	1	1.125
562	2011	3.807	14.491	0	1.099	0	0	0	0	1	0	0	0	23.781	-0.407	0.337	0.086	3.965	1	1.125
562	2011	3.932	15.459	0	1.792	0	1	0	0	0	0	0	0	23.781	-0.407	0.337	0.086	3.965	1	1.091
562	2011	3.871	14.986	0	1.792	1	0	0	0	0	0	0	0	23.781	-0.407	0.337	0.086	3.965	1	1.244
562	2011	3.761	14.147	0	0.000	1	0	0	1	0	0	0	0	23.781	-0.407	0.337	0.086	3.965	1	1.425
562	2011	3.611	13.039	0	1.792	0	0	0	0	0	0	0	0	23.781	-0.407	0.337	0.086	3.965	1	1.174
562	2011	4.007	16.059	0	1.099	1	0	0	1	0	0	0	0	23.781	-0.407	0.337	0.086	3.965	1	1.221
562	2011	3.761	14.147	0	1.099	0	0	0	0	1	0	0	0	23.781	-0.407	0.337	0.086	3.965	1	1.125
562	2011	3.714	13.791	0	1.099	0	0	0	0	1	0	0	0	23.781	-0.407	0.337	0.086	3.965	1	1.125
562	2012	3.738	13.970	0	1.792	1	1	0	0	0	0	0	0	24.186	-0.623	0.536	0.076	2.876	1	1.185
562	2012	3.638	13.232	0	1.946	0	0	0	0	0	0	0	0	24.186	-0.623	0.536	0.076	2.876	1	1.174
562	2012	3.738	13.970	0	1.946	0	0	0	1	0	0	0	0	24.186	-0.623	0.536	0.076	2.876	1	1.174
562	2012	3.738	13.970	0	0.000	0	0	0	0	0	0	0	0	24.186	-0.623	0.536	0.076	2.876	1	1.381
562	2012	3.807	14.491	0	1.386	0	0	0	0	1	0	0	0	24.186	-0.623	0.536	0.076	2.876	1	1.109
562	2012	3.738	13.970	0	1.386	0	0	0	0	1	0	0	0	24.186	-0.623	0.536	0.076	2.876	1	1.109
562	2012	3.466	12.011	0	0.693	1	0	0	1	0	0	0	0	24.186	-0.623	0.536	0.076	2.876	1	1.374
562	2012	3.912	15.304	0	1.386	0	1	0	0	0	1	0	0	24.186	-0.623	0.536	0.076	2.876	1	1.060
562	2012	4.190	17.553	0	1.609	0	1	1	0	0	0	0	0	24.186	-0.623	0.536	0.076	2.876	1	1.341
562	2012	3.912	15.304	0	0.000	1	1	0	0	0	0	0	0	24.186	-0.623	0.536	0.076	2.876	1	1.284
562	2012	3.850	14.824	0	1.946	0	1	0	0	0	0	0	0	24.186	-0.623	0.536	0.076	2.876	1	1.091
562	2012	3.611	13.039	0	0.693	1	0	0	1	0	0	0	0	24.186	-0.623	0.536	0.076	2.876	1	1.374
562	2012	3.850	14.824	0	1.792	0	1	1	0	0	0	0	0	24.186	-0.623	0.536	0.076	2.876	1	1.227
562	2012	4.094	16.764	0	2.303	0	0	0	0	0	0	0	0	24.186	-0.623	0.536	0.076	2.876	1	1.131
562	2012	3.807	14.491	0	0.693	1	1	0	0	0	0	0	0	24.186	-0.623	0.536	0.076	2.876	1	1.305
562	2012	3.664	13.422	0	0.000	1	1	0	0	0	0	0	0	24.186	-0.623	0.536	0.076	2.876	1	1.375
562	2012	3.714	13.791	0	1.386	0	0	0	0	1	0	0	0	24.186	-0.623	0.536	0.076	2.876	1	1.109
562	2012	3.784	14.320	0	0.000	1	0	0	0	1	0	0	0	24.186	-0.623	0.536	0.076	2.876	1	1.333
562	2012	3.761	14.147	0	1.792	0	1	0	0	1	0	0	1	24.186	-0.623	0.536	0.076	2.876	1	0.966
562	2012	3.932	15.459	0	0.000	0	1	1	0	0	0	0	0	24.186	-0.623	0.536	0.076	2.876	1	1.411
562	2012	3.784	14.320	0	1.386	0	0	0	0	1	0	0	0	24.186	-0.623	0.536	0.076	2.876	1	1.109
562	2012	3.761	14.147	0	1.946	0	1	1	0	0	0	0	0	24.186	-0.623	0.536	0.076	2.876	1	1.210
562	2012	3.951	15.612	0	1.946	0	1	0	0	0	0	0	0	24.186	-0.623	0.536	0.076	2.876	1	1.091
562	2012	4.007	16.059	0	1.946	0	0	0	0	1	0	0	0	24.186	-0.623	0.536	0.076	2.876	1	1.037
562	2012	3.638	13.232	0	1.386	0	0	0	1	0	0	0	0	24.186	-0.623	0.536	0.076	2.876	1	1.238
562	2012	3.892	15.146	0	1.946	1	0	0	0	0	0	0	0	24.186	-0.623	0.536	0.076	2.876	1	1.244
562	2012	3.951	15.612	0	1.386	1	0	0	0	1	0	0	0	24.186	-0.623	0.536	0.076	2.876	1	1.183
562	2012	3.638	13.232	0	0.000	0	1	0	0	0	0	0	0	24.186	-0.623	0.536	0.076	2.876	1	1.313
562	2012	3.738	13.970	0	0.000	1	0	0	0	0	0	0	0	24.186	-0.623	0.536	0.076	2.876	1	1.440
562	2012	3.912	15.304	0	2.565	0	0	0	0	1	0	0	0	24.186	-0.623	0.536	0.076	2.876	1	0.953
562	2012	3.829	14.658	0	1.099	0	1	1	0	0	0	0	0	24.186	-0.623	0.536	0.076	2.876	1	1.392
562	2012	4.007	16.059	0	1.946	0	0	0	0	0	0	1	0	24.186	-0.623	0.536	0.076	2.876	1	1.174
562	2012	3.807	14.491	0	1.386	0	0	0	0	1	0	0	0	24.186	-0.623	0.536	0.076	2.876	1	1.109
563	2008	3.784	14.320	0	1.099	1	1	0	0	1	0	0	0	21.159	-0.383	0.881	0.125	3.027	1	0.946
563	2008	4.007	16.059	0	1.099	1	0	0	0	1	0	0	0	21.159	-0.383	0.881	0.125	3.027	1	1.040
563	2008	4.043	16.346	0	1.099	0	0	0	0	0	0	0	0	21.159	-0.383	0.881	0.125	3.027	1	1.101
563	2008	3.850	14.824	0	1.099	0	1	0	0	1	1	0	1	21.159	-0.383	0.881	0.125	3.027	1	0.725
563	2008	3.932	15.459	0	1.099	0	1	0	0	1	0	0	0	21.159	-0.383	0.881	0.125	3.027	1	0.855
563	2008	3.970	15.763	0	2.639	0	0	0	0	1	0	0	0	21.159	-0.383	0.881	0.125	3.027	1	0.716
563	2008	3.807	14.491	0	1.099	0	1	1	0	0	0	0	0	21.159	-0.383	0.881	0.125	3.027	1	1.243
563	2008	3.611	13.039	0	1.099	0	0	0	0	1	0	0	0	21.159	-0.383	0.881	0.125	3.027	1	0.955
563	2008	3.784	14.320	0	1.099	0	0	0	0	1	0	0	0	21.159	-0.383	0.881	0.125	3.027	1	0.955
563	2008	3.807	14.491	0	0.693	0	1	1	0	0	0	0	0	21.159	-0.383	0.881	0.125	3.027	1	1.287
563	2008	3.738	13.970	0	1.099	1	0	0	0	1	0	0	0	21.159	-0.383	0.881	0.125	3.027	1	1.040
563	2008	3.807	14.491	0	1.099	1	1	1	0	0	0	0	0	21.159	-0.383	0.881	0.125	3.027	1	1.309
563	2008	3.892	15.146	0	1.792	0	0	0	0	1	0	0	0	21.159	-0.383	0.881	0.125	3.027	1	0.853
563	2008	3.829	14.658	0	0.693	0	1	0	0	0	0	0	0	21.159	-0.383	0.881	0.125	3.027	1	1.067
563	2011	4.060	16.487	0	1.792	1	0	0	0	1	0	0	0	20.916	-1.207	1.194	0.177	2.659	1	0.966
563	2011	3.784	14.320	0	1.099	0	1	0	0	0	0	0	0	20.916	-1.207	1.194	0.177	2.659	1	1.034
563	2011	3.850	14.824	0	1.792	1	1	0	0	1	0	0	0	20.916	-1.207	1.194	0.177	2.659	1	0.867
563	2011	3.912	15.304	0	1.792	0	1	0	0	0	1	0	0	20.916	-1.207	1.194	0.177	2.659	1	0.817
563	2011	3.871	14.986	0	1.609	0	1	1	0	0	0	0	0	20.916	-1.207	1.194	0.177	2.659	1	1.203
563	2011	3.871	14.986	0	1.792	1	1	1	0	0	0	0	0	20.916	-1.207	1.194	0.177	2.659	1	1.251
563	2011	3.871	14.986	0	1.792	0	1	1	0	0	0	0	0	20.916	-1.207	1.194	0.177	2.659	1	1.182
563	2011	4.094	16.764	0	1.792	0	0	0	0	0	0	0	0	20.916	-1.207	1.194	0.177	2.659	1	1.032
563	2011	3.989	15.912	0	1.792	0	1	0	0	1	0	0	0	20.916	-1.207	1.194	0.177	2.659	1	0.769
563	2011	3.807	14.491	0	1.792	1	0	0	0	1	0	0	0	20.916	-1.207	1.194	0.177	2.659	1	0.966
563	2011	3.689	13.608	0	1.792	0	0	0	0	1	0	0	0	20.916	-1.207	1.194	0.177	2.659	1	0.876
563	2011	4.025	16.203	0	2.639	0	0	0	0	1	0	0	0	20.916	-1.207	1.194	0.177	2.659	1	0.742
563	2012	3.829	14.658	0	1.386	0	1	0	0	0	0	0	0	21.993	-1.714	0.786	0.119	0.230	1	1.048
563	2012	3.892	15.146	0	1.946	1	1	1	0	0	0	0	0	21.993	-1.714	0.786	0.119	0.230	1	1.278
563	2012	3.892	15.146	0	1.946	1	1	0	0	1	0	0	0	21.993	-1.714	0.786	0.119	0.230	1	0.904
563	2012	3.932	15.459	0	1.946	0	1	0	0	0	1	0	0	21.993	-1.714	0.786	0.119	0.230	1	0.856
563	2012	3.892	15.146	0	1.946	0	1	1	0	0	0	0	0	21.993	-1.714	0.786	0.119	0.230	1	1.210
563	2012	4.094	16.764	0	1.946	1	0	0	0	1	0	0	0	21.993	-1.714	0.786	0.119	0.230	1	1.000
563	2012	3.892	15.146	0	1.792	0	1	1	0	0	0	0	0	21.993	-1.714	0.786	0.119	0.230	1	1.227
563	2012	3.714	13.791	0	1.946	0	0	0	0	1	0	0	0	21.993	-1.714	0.786	0.119	0.230	1	0.913
563	2012	3.829	14.658	0	1.946	1	0	0	0	1	0	0	0	21.993	-1.714	0.786	0.119	0.230	1	1.000
563	2012	4.043	16.346	0	2.639	0	0	0	0	1	0	0	0	21.993	-1.714	0.786	0.119	0.230	1	0.807
563	2012	4.007	16.059	0	1.946	0	1	0	0	1	0	0	0	21.993	-1.714	0.786	0.119	0.230	1	0.809
563	2013	4.025	16.203	0	2.079	0	1	0	0	1	0	0	0	22.092	-1.714	0.943	0.088	0.242	1	0.744
563	2013	4.078	16.626	0	0.000	0	1	1	0	0	0	0	0	22.092	-1.714	0.943	0.088	0.242	1	1.386
563	2013	3.714	13.791	0	0.000	0	0	0	0	1	0	0	0	22.092	-1.714	0.943	0.088	0.242	1	1.136
563	2013	4.060	16.487	0	0.000	1	1	1	0	0	0	0	0	22.092	-1.714	0.943	0.088	0.242	1	1.444
563	2013	4.060	16.487	0	2.639	0	0	0	0	1	0	0	0	22.092	-1.714	0.943	0.088	0.242	1	0.765
563	2013	3.829	14.658	0	0.000	0	0	0	0	0	0	0	0	22.092	-1.714	0.943	0.088	0.242	1	1.262
563	2013	4.094	16.764	0	2.079	1	0	0	0	1	0	0	0	22.092	-1.714	0.943	0.088	0.242	1	0.945
563	2013	3.892	15.146	0	0.000	0	1	0	0	1	0	0	1	22.092	-1.714	0.943	0.088	0.242	1	1.051
563	2013	4.007	16.059	0	0.000	1	1	1	0	0	0	0	0	22.092	-1.714	0.943	0.088	0.242	1	1.444
563	2013	3.951	15.612	0	2.079	0	1	0	0	0	1	0	0	22.092	-1.714	0.943	0.088	0.242	1	0.793
563	2013	3.738	13.970	0	2.079	0	0	0	0	1	0	0	1	22.092	-1.714	0.943	0.088	0.242	1	0.854
563	2013	3.892	15.146	0	2.079	1	1	0	0	1	0	0	0	22.092	-1.714	0.943	0.088	0.242	1	0.844
563	2013	3.850	14.824	0	2.079	1	0	0	0	1	0	0	0	22.092	-1.714	0.943	0.088	0.242	1	0.945
563	2014	3.932	15.459	0	2.197	1	0	0	0	1	0	0	0	22.172	-1.714	1.306	0.091	0.242	1	0.884
563	2014	3.761	14.147	0	2.197	0	1	0	0	1	0	0	1	22.172	-1.714	1.306	0.091	0.242	1	0.673
563	2014	3.526	12.435	0	0.000	1	0	0	0	1	0	0	0	22.172	-1.714	1.306	0.091	0.242	1	1.175
563	2014	3.970	15.763	0	2.197	0	1	0	0	0	1	0	0	22.172	-1.714	1.306	0.091	0.242	1	0.725
563	2014	4.025	16.203	0	0.693	1	1	1	0	0	0	0	0	22.172	-1.714	1.306	0.091	0.242	1	1.349
563	2014	3.850	14.824	0	0.693	0	0	0	0	0	0	0	0	22.172	-1.714	1.306	0.091	0.242	1	1.150
563	2014	3.761	14.147	0	0.693	0	0	0	0	1	0	0	0	22.172	-1.714	1.306	0.091	0.242	1	1.010
563	2014	4.111	16.899	0	0.693	0	1	1	0	0	0	0	0	22.172	-1.714	1.306	0.091	0.242	1	1.286
563	2014	4.078	16.626	0	2.639	0	0	0	0	1	0	0	0	22.172	-1.714	1.306	0.091	0.242	1	0.714
563	2014	4.043	16.346	0	0.000	0	0	0	0	1	0	0	0	22.172	-1.714	1.306	0.091	0.242	1	1.100
563	2014	4.043	16.346	0	2.197	0	0	0	0	1	0	0	0	22.172	-1.714	1.306	0.091	0.242	1	0.788
563	2014	3.871	14.986	0	2.197	1	0	0	0	1	0	0	0	22.172	-1.714	1.306	0.091	0.242	1	0.884
563	2014	4.078	16.626	0	0.693	1	1	1	0	0	0	0	0	22.172	-1.714	1.306	0.091	0.242	1	1.349
563	2015	3.892	15.146	0	1.946	0	0	0	0	1	0	0	0	22.892	-1.714	1.028	0.076	0.483	1	0.842
563	2015	4.043	16.346	0	1.099	1	1	1	0	0	0	0	0	22.892	-1.714	1.028	0.076	0.483	1	1.317
563	2015	3.989	15.912	0	2.303	0	1	0	0	0	1	0	0	22.892	-1.714	1.028	0.076	0.483	1	0.721
563	2015	3.951	15.612	0	2.303	1	0	0	0	1	0	0	0	22.892	-1.714	1.028	0.076	0.483	1	0.881
563	2015	4.094	16.764	0	1.099	1	1	1	0	0	0	0	0	22.892	-1.714	1.028	0.076	0.483	1	1.317
563	2015	4.060	16.487	0	0.693	0	0	0	0	1	0	0	0	22.892	-1.714	1.028	0.076	0.483	1	1.022
563	2015	3.932	15.459	0	0.000	1	0	0	0	1	0	0	0	22.892	-1.714	1.028	0.076	0.483	1	1.185
563	2015	3.871	14.986	0	1.099	0	0	0	0	0	0	0	0	22.892	-1.714	1.028	0.076	0.483	1	1.111
563	2015	4.060	16.487	0	2.303	0	0	0	0	1	0	0	0	22.892	-1.714	1.028	0.076	0.483	1	0.785
563	2015	3.555	12.641	0	0.693	1	0	0	0	1	0	0	0	22.892	-1.714	1.028	0.076	0.483	1	1.101
563	2015	3.892	15.146	0	2.303	1	0	0	0	1	0	0	0	22.892	-1.714	1.028	0.076	0.483	1	0.881
563	2015	4.127	17.033	0	1.099	0	1	1	0	0	0	0	0	22.892	-1.714	1.028	0.076	0.483	1	1.251
563	2015	3.807	14.491	0	0.000	1	0	0	0	1	0	0	0	22.892	-1.714	1.028	0.076	0.483	1	1.185
563	2015	3.912	15.304	0	0.693	0	0	0	0	1	0	0	0	22.892	-1.714	1.028	0.076	0.483	1	1.022
563	2015	3.784	14.320	0	1.099	0	0	0	0	1	0	0	0	22.892	-1.714	1.028	0.076	0.483	1	0.966
563	2015	3.784	14.320	0	2.303	0	1	0	0	1	0	0	1	22.892	-1.714	1.028	0.076	0.483	1	0.669
563	2015	4.094	16.764	0	2.639	0	0	0	0	1	0	0	0	22.892	-1.714	1.028	0.076	0.483	1	0.729
563	2017	3.807	14.491	0	1.609	0	0	0	0	1	0	0	0	22.969	-1.714	0.439	0.044	0.483	1	0.927
563	2017	4.159	17.296	0	0.693	0	1	1	0	0	0	0	0	22.969	-1.714	0.439	0.044	0.483	1	1.319
563	2017	3.951	15.612	0	1.099	1	0	0	0	1	0	0	0	22.969	-1.714	0.439	0.044	0.483	1	1.080
563	2017	4.078	16.626	0	1.609	1	1	1	0	0	0	0	0	22.969	-1.714	0.439	0.044	0.483	1	1.288
563	2017	3.932	15.459	0	2.485	1	0	0	0	1	0	0	0	22.969	-1.714	0.439	0.044	0.483	1	0.889
563	2017	3.664	13.422	0	0.000	1	0	0	0	1	0	0	0	22.969	-1.714	0.439	0.044	0.483	1	1.212
563	2017	3.912	15.304	0	2.197	0	0	0	0	1	0	0	0	22.969	-1.714	0.439	0.044	0.483	1	0.839
563	2017	3.850	14.824	0	1.099	1	0	0	0	1	0	0	0	22.969	-1.714	0.439	0.044	0.483	1	1.080
563	2017	3.912	15.304	0	1.609	0	0	0	0	0	0	0	0	22.969	-1.714	0.439	0.044	0.483	1	1.077
563	2017	3.850	14.824	0	0.000	1	0	0	0	1	0	0	0	22.969	-1.714	0.439	0.044	0.483	1	1.212
563	2017	3.951	15.612	0	1.386	0	0	0	0	1	0	0	0	22.969	-1.714	0.439	0.044	0.483	1	0.959
563	2017	3.829	14.658	0	2.485	0	1	0	0	1	0	0	1	22.969	-1.714	0.439	0.044	0.483	1	0.679
563	2017	4.094	16.764	0	1.386	0	0	0	0	1	0	0	0	22.969	-1.714	0.439	0.044	0.483	1	0.959
563	2017	4.025	16.203	0	0.693	0	1	1	0	0	0	0	0	22.969	-1.714	0.439	0.044	0.483	1	1.223
563	2017	4.025	16.203	0	2.485	0	1	0	0	0	1	0	0	22.969	-1.714	0.439	0.044	0.483	1	0.730
563	2018	3.829	14.658	0	0.000	0	0	0	0	1	0	0	0	23.231	-1.714	0.017	0.034	0.483	1	1.230
563	2018	4.043	16.346	0	2.565	0	1	0	0	0	1	0	0	23.231	-1.714	0.017	0.034	0.483	1	0.844
563	2018	3.829	14.658	0	1.792	0	0	0	0	1	0	0	0	23.231	-1.714	0.017	0.034	0.483	1	1.011
563	2018	3.689	13.608	0	0.693	1	0	0	0	1	0	0	0	23.231	-1.714	0.017	0.034	0.483	1	1.221
563	2018	3.951	15.612	0	2.565	1	0	0	0	1	0	0	0	23.231	-1.714	0.017	0.034	0.483	1	0.990
563	2018	3.871	14.986	0	0.693	1	0	0	0	1	0	0	0	23.231	-1.714	0.017	0.034	0.483	1	1.221
563	2018	3.850	14.824	0	0.000	0	0	0	0	1	0	0	0	23.231	-1.714	0.017	0.034	0.483	1	1.230
563	2018	3.871	14.986	0	1.386	1	0	0	0	1	0	0	0	23.231	-1.714	0.017	0.034	0.483	1	1.141
563	2018	3.932	15.459	0	1.792	0	0	0	0	0	0	0	0	23.231	-1.714	0.017	0.034	0.483	1	1.150
563	2018	3.850	14.824	0	2.565	0	1	0	0	1	0	0	1	23.231	-1.714	0.017	0.034	0.483	1	0.797
563	2018	4.043	16.346	0	1.099	0	1	1	0	0	0	0	0	23.231	-1.714	0.017	0.034	0.483	1	1.264
563	2018	4.007	16.059	0	2.485	0	0	0	0	0	0	1	0	23.231	-1.714	0.017	0.034	0.483	1	1.065
563	2018	4.174	17.426	0	1.099	0	1	1	0	0	0	0	0	23.231	-1.714	0.017	0.034	0.483	1	1.357
563	2018	3.951	15.612	0	1.609	0	0	0	0	1	0	0	0	23.231	-1.714	0.017	0.034	0.483	1	1.035
563	2018	3.932	15.459	0	2.303	0	0	0	0	1	0	0	0	23.231	-1.714	0.017	0.034	0.483	1	0.940
563	2018	4.094	16.764	0	1.792	1	1	1	0	0	0	0	0	23.231	-1.714	0.017	0.034	0.483	1	1.350
563	2019	4.060	16.487	0	2.639	0	1	0	0	0	1	0	0	23.409	-1.380	0.371	0.053	0.469	1	0.562
563	2019	3.951	15.612	0	1.946	0	0	0	0	0	0	0	0	23.409	-1.380	0.371	0.053	0.469	1	0.926
563	2019	3.850	14.824	0	0.693	0	0	0	0	1	0	0	0	23.409	-1.380	0.371	0.053	0.469	1	1.068
563	2019	3.892	15.146	0	1.609	1	0	0	0	1	0	0	0	23.409	-1.380	0.371	0.053	0.469	1	0.904
563	2019	3.714	13.791	0	1.099	1	0	0	0	1	0	0	0	23.409	-1.380	0.371	0.053	0.469	1	1.095
563	2019	3.871	14.986	0	2.639	0	1	0	0	1	0	0	1	23.409	-1.380	0.371	0.053	0.469	1	0.503
563	2019	3.850	14.824	0	1.946	0	0	0	0	1	0	0	0	23.409	-1.380	0.371	0.053	0.469	1	0.755
563	2019	4.025	16.203	0	2.565	0	0	0	0	0	0	1	0	23.409	-1.380	0.371	0.053	0.469	1	0.965
563	2019	3.989	15.912	0	1.792	0	0	0	0	1	0	0	0	23.409	-1.380	0.371	0.053	0.469	1	0.918
563	2019	3.871	14.986	0	0.693	0	0	0	0	1	0	0	0	23.409	-1.380	0.371	0.053	0.469	1	1.068
563	2019	4.111	16.899	0	1.946	1	1	1	1	0	0	0	0	23.409	-1.380	0.371	0.053	0.469	1	1.265
563	2019	3.892	15.146	0	1.099	1	0	0	0	1	0	0	0	23.409	-1.380	0.371	0.053	0.469	1	1.095
563	2019	3.738	13.970	0	0.000	0	1	1	0	0	0	0	0	23.409	-1.380	0.371	0.053	0.469	1	1.400
563	2019	3.989	15.912	0	0.000	1	1	0	0	0	0	0	0	23.409	-1.380	0.371	0.053	0.469	1	1.271
563	2019	3.951	15.612	0	2.398	0	0	0	0	1	0	0	0	23.409	-1.380	0.371	0.053	0.469	1	0.827
563	2019	3.989	15.912	0	2.639	1	0	0	0	1	0	0	0	23.409	-1.380	0.371	0.053	0.469	1	0.884
563	2019	4.025	16.203	0	2.303	0	1	1	0	0	0	0	0	23.409	-1.380	0.371	0.053	0.469	1	1.155
563	2019	4.060	16.487	0	1.386	0	1	1	0	0	0	0	0	23.409	-1.380	0.371	0.053	0.469	1	1.157
563	2019	4.190	17.553	0	1.386	0	1	1	0	0	0	0	0	23.409	-1.380	0.371	0.053	0.469	1	1.157
563	2019	3.912	15.304	0	0.000	0	0	0	0	0	0	0	0	23.409	-1.380	0.371	0.053	0.469	1	1.178
563	2019	3.912	15.304	0	0.000	1	0	0	0	1	0	0	0	23.409	-1.380	0.371	0.053	0.469	1	1.225
563	2020	4.078	16.626	1	2.639	0	1	0	0	0	1	0	0	23.528	-1.252	0.175	0.043	0.469	1	0.530
563	2020	4.127	17.033	0	2.079	1	0	0	1	0	0	0	0	23.528	-1.252	0.175	0.043	0.469	1	1.090
563	2020	3.932	15.459	1	0.693	1	0	0	0	1	0	0	0	23.528	-1.252	0.175	0.043	0.469	1	1.125
563	2020	3.738	13.970	1	1.386	1	0	0	0	1	0	0	0	23.528	-1.252	0.175	0.043	0.469	1	1.037
563	2020	3.871	14.986	0	1.099	0	0	0	0	1	0	0	0	23.528	-1.252	0.175	0.043	0.469	1	0.993
563	2020	3.892	15.146	0	1.099	0	0	0	0	1	0	0	0	23.528	-1.252	0.175	0.043	0.469	1	0.993
563	2020	3.912	15.304	0	1.386	1	0	0	0	1	0	0	0	23.528	-1.252	0.175	0.043	0.469	1	1.037
563	2020	3.932	15.459	1	0.693	0	0	0	0	0	0	0	0	23.528	-1.252	0.175	0.043	0.469	1	1.074
563	2020	4.007	16.059	1	0.693	1	1	0	0	0	0	0	0	23.528	-1.252	0.175	0.043	0.469	1	1.175
563	2020	3.829	14.658	0	0.000	0	1	1	0	0	0	0	0	23.528	-1.252	0.175	0.043	0.469	1	1.384
563	2020	4.078	16.626	0	1.609	0	1	1	0	0	0	0	0	23.528	-1.252	0.175	0.043	0.469	1	1.110
563	2020	3.892	15.146	1	2.639	0	1	0	0	1	0	0	1	23.528	-1.252	0.175	0.043	0.469	1	0.470
563	2020	3.829	14.658	0	0.000	0	0	0	0	1	0	0	0	23.528	-1.252	0.175	0.043	0.469	1	1.134
563	2020	4.043	16.346	0	2.398	0	0	0	0	0	0	0	0	23.528	-1.252	0.175	0.043	0.469	1	0.833
563	2020	4.205	17.679	0	1.609	0	0	0	1	0	0	0	0	23.528	-1.252	0.175	0.043	0.469	1	0.950
563	2020	4.043	16.346	1	2.639	0	0	0	0	0	0	1	0	23.528	-1.252	0.175	0.043	0.469	1	0.932
563	2020	3.970	15.763	0	2.485	0	0	0	0	1	0	0	0	23.528	-1.252	0.175	0.043	0.469	1	0.787
563	2020	4.007	16.059	0	1.946	0	0	0	0	1	0	0	0	23.528	-1.252	0.175	0.043	0.469	1	0.871
563	2020	4.007	16.059	1	2.639	1	0	0	0	1	0	0	0	23.528	-1.252	0.175	0.043	0.469	1	0.860
563	2020	3.761	14.147	0	0.693	0	1	1	0	0	0	0	0	23.528	-1.252	0.175	0.043	0.469	1	1.315
567	2018	3.784	14.320	0	1.792	0	0	0	0	0	0	0	0	22.343	-1.714	0.143	0.053	2.153	0	-0.400
567	2018	3.912	15.304	1	0.000	0	1	1	0	0	0	0	0	22.343	-1.714	0.143	0.053	2.153	0	0.430
567	2018	3.951	15.612	1	1.386	0	1	1	0	0	0	0	0	22.343	-1.714	0.143	0.053	2.153	0	-0.160
567	2018	3.912	15.304	0	1.099	0	1	1	0	0	0	0	0	22.343	-1.714	0.143	0.053	2.153	0	0.174
567	2018	4.127	17.033	1	1.792	0	1	1	0	0	0	0	0	22.343	-1.714	0.143	0.053	2.153	0	-0.013
567	2018	3.912	15.304	1	1.099	0	0	0	0	1	0	0	0	22.343	-1.714	0.143	0.053	2.153	0	-0.933
567	2018	3.989	15.912	1	1.099	0	1	0	0	1	0	0	1	22.343	-1.714	0.143	0.053	2.153	0	-1.270
567	2019	3.912	15.304	0	1.386	0	1	1	0	0	0	0	0	22.519	-1.213	0.229	0.026	2.153	0	-0.084
567	2019	3.807	14.491	0	1.946	0	0	0	0	1	0	0	0	22.519	-1.213	0.229	0.026	2.153	0	-1.739
567	2019	4.143	17.166	1	1.946	0	1	1	0	0	0	0	0	22.519	-1.213	0.229	0.026	2.153	0	-0.261
567	2019	3.912	15.304	1	0.693	0	1	1	0	0	0	0	0	22.519	-1.213	0.229	0.026	2.153	0	0.111
567	2019	4.127	17.033	1	0.000	0	1	1	0	0	0	0	0	22.519	-1.213	0.229	0.026	2.153	0	0.284
567	2020	3.951	15.612	0	1.099	0	1	1	0	0	0	0	0	22.530	-1.258	0.200	0.021	2.153	0	-0.101
567	2020	3.951	15.612	1	0.000	0	0	0	0	1	0	0	0	22.530	-1.258	0.200	0.021	2.153	0	-0.884
567	2020	3.951	15.612	0	1.609	0	1	1	0	0	0	0	0	22.530	-1.258	0.200	0.021	2.153	0	-0.263
567	2020	4.143	17.166	0	0.693	0	1	1	0	0	0	0	0	22.530	-1.258	0.200	0.021	2.153	0	0.017
617	2017	4.078	16.626	0	0.000	0	1	0	0	0	0	0	0	27.487	-0.165	0.004	0.102	3.606	1	1.376
617	2017	3.932	15.459	0	2.303	0	1	0	0	0	0	0	0	27.487	-0.165	0.004	0.102	3.606	1	1.125
617	2017	4.127	17.033	0	1.386	0	1	1	0	0	0	0	0	27.487	-0.165	0.004	0.102	3.606	1	1.424
617	2017	3.912	15.304	0	0.000	0	0	0	0	1	0	0	0	27.487	-0.165	0.004	0.102	3.606	1	1.239
617	2017	3.932	15.459	0	0.000	0	1	1	0	0	0	0	0	27.487	-0.165	0.004	0.102	3.606	1	1.469
617	2017	3.970	15.763	0	0.000	0	0	0	0	1	0	0	0	27.487	-0.165	0.004	0.102	3.606	1	1.239
617	2017	3.784	14.320	0	0.000	0	0	0	0	1	0	0	0	27.487	-0.165	0.004	0.102	3.606	1	1.239
617	2017	3.932	15.459	0	0.000	0	1	1	0	0	0	0	0	27.487	-0.165	0.004	0.102	3.606	1	1.469
617	2017	3.970	15.763	0	0.000	0	0	0	1	0	0	0	0	27.487	-0.165	0.004	0.102	3.606	1	1.440
617	2017	3.970	15.763	0	0.000	0	1	0	0	1	0	0	1	27.487	-0.165	0.004	0.102	3.606	1	1.263
617	2017	3.714	13.791	0	0.000	0	0	0	0	0	0	0	0	27.487	-0.165	0.004	0.102	3.606	1	1.355
617	2017	3.664	13.422	0	0.000	0	0	0	0	0	0	0	0	27.487	-0.165	0.004	0.102	3.606	1	1.440
617	2017	3.951	15.612	0	0.000	0	0	0	1	0	0	0	0	27.487	-0.165	0.004	0.102	3.606	1	1.440
617	2018	3.989	15.912	0	0.693	0	0	0	1	0	0	0	0	27.487	-0.174	-0.052	0.099	3.606	1	1.442
617	2018	4.094	16.764	0	0.693	0	1	0	0	0	0	0	0	27.487	-0.174	-0.052	0.099	3.606	1	1.286
617	2018	3.951	15.612	0	0.693	0	1	1	0	0	0	0	0	27.487	-0.174	-0.052	0.099	3.606	1	1.470
617	2018	3.989	15.912	0	0.693	0	0	0	0	1	0	0	0	27.487	-0.174	-0.052	0.099	3.606	1	1.240
617	2018	3.807	14.491	0	0.693	0	0	0	0	1	0	0	0	27.487	-0.174	-0.052	0.099	3.606	1	1.240
617	2018	3.970	15.763	0	0.693	0	0	0	1	0	0	0	0	27.487	-0.174	-0.052	0.099	3.606	1	1.442
617	2018	3.951	15.612	0	0.693	0	1	1	0	0	0	0	0	27.487	-0.174	-0.052	0.099	3.606	1	1.470
617	2018	3.951	15.612	0	2.398	0	1	0	1	0	0	0	0	27.487	-0.174	-0.052	0.099	3.606	1	1.197
617	2018	3.932	15.459	0	0.693	0	0	0	0	1	0	0	0	27.487	-0.174	-0.052	0.099	3.606	1	1.240
617	2018	3.989	15.912	0	0.693	0	1	0	0	1	0	0	1	27.487	-0.174	-0.052	0.099	3.606	1	1.264
617	2018	4.143	17.166	0	1.609	0	1	1	0	0	0	0	0	27.487	-0.174	-0.052	0.099	3.606	1	1.468
617	2018	3.689	13.608	0	0.693	0	0	0	0	0	0	0	0	27.487	-0.174	-0.052	0.099	3.606	1	1.356
617	2018	3.738	13.970	0	0.693	0	0	0	0	0	0	0	0	27.487	-0.174	-0.052	0.099	3.606	1	1.356
617	2018	3.584	12.842	0	0.000	0	0	0	0	0	0	0	0	27.487	-0.174	-0.052	0.099	3.606	1	1.423
617	2019	3.829	14.658	0	1.099	0	0	0	0	1	0	0	0	27.487	-0.180	-0.048	0.098	3.606	1	1.113
617	2019	4.007	16.059	0	1.099	0	0	0	1	0	0	0	0	27.487	-0.180	-0.048	0.098	3.606	1	1.336
617	2019	4.159	17.296	0	1.792	0	1	1	0	0	0	0	0	27.487	-0.180	-0.048	0.098	3.606	1	1.387
617	2019	3.970	15.763	0	2.485	0	0	0	0	0	0	1	0	27.487	-0.180	-0.048	0.098	3.606	1	1.186
617	2019	3.761	14.147	0	1.099	0	0	0	0	0	0	0	0	27.487	-0.180	-0.048	0.098	3.606	1	1.241
617	2019	4.007	16.059	0	1.099	0	0	0	0	1	0	0	0	27.487	-0.180	-0.048	0.098	3.606	1	1.113
617	2019	4.111	16.899	0	1.099	0	1	0	0	0	0	0	0	27.487	-0.180	-0.048	0.098	3.606	1	1.163
617	2019	3.989	15.912	0	1.099	0	0	0	1	0	0	0	0	27.487	-0.180	-0.048	0.098	3.606	1	1.336
617	2019	3.611	13.039	0	0.693	0	0	0	0	0	0	0	0	27.487	-0.180	-0.048	0.098	3.606	1	1.376
617	2019	4.007	16.059	0	1.099	0	1	0	0	1	0	0	1	27.487	-0.180	-0.048	0.098	3.606	1	1.139
617	2019	3.970	15.763	0	1.099	0	1	1	0	0	0	0	0	27.487	-0.180	-0.048	0.098	3.606	1	1.367
617	2019	3.970	15.763	0	1.099	0	1	1	0	0	0	0	0	27.487	-0.180	-0.048	0.098	3.606	1	1.367
617	2019	3.951	15.612	0	1.099	0	0	0	0	1	0	0	0	27.487	-0.180	-0.048	0.098	3.606	1	1.113
617	2020	3.989	15.912	1	1.386	0	1	1	0	0	0	0	0	27.487	-0.189	-0.085	0.016	3.606	1	1.380
617	2020	3.989	15.912	0	1.386	0	1	1	0	0	0	0	0	27.487	-0.189	-0.085	0.016	3.606	1	1.289
617	2020	4.174	17.426	1	1.946	0	1	1	0	0	0	0	0	27.487	-0.189	-0.085	0.016	3.606	1	1.324
617	2020	4.007	16.059	1	0.000	0	1	0	0	0	0	0	0	27.487	-0.189	-0.085	0.016	3.606	1	1.235
617	2020	3.638	13.232	1	1.099	0	0	0	0	0	0	0	0	27.487	-0.189	-0.085	0.016	3.606	1	1.287
617	2020	3.970	15.763	1	1.386	0	0	0	0	1	0	0	0	27.487	-0.189	-0.085	0.016	3.606	1	1.015
617	2020	4.025	16.203	1	1.386	0	1	0	0	1	0	0	1	27.487	-0.189	-0.085	0.016	3.606	1	1.043
617	2020	4.025	16.203	1	1.386	0	0	0	0	1	0	0	0	27.487	-0.189	-0.085	0.016	3.606	1	1.015
617	2020	3.850	14.824	0	1.386	0	0	0	0	0	0	0	0	27.487	-0.189	-0.085	0.016	3.606	1	1.154
617	2020	3.784	14.320	1	1.386	0	0	0	0	0	0	0	0	27.487	-0.189	-0.085	0.016	3.606	1	1.154
617	2020	3.871	14.986	0	0.000	0	0	0	0	1	0	0	0	27.487	-0.189	-0.085	0.016	3.606	1	1.286
617	2020	4.025	16.203	1	1.386	0	0	0	1	0	0	0	0	27.487	-0.189	-0.085	0.016	3.606	1	1.256
617	2020	3.989	15.912	0	2.565	0	0	0	0	0	0	1	0	27.487	-0.189	-0.085	0.016	3.606	1	1.004
617	2020	4.127	17.033	0	1.386	0	0	0	0	0	0	0	0	27.487	-0.189	-0.085	0.016	3.606	1	1.154
617	2020	4.007	16.059	0	1.386	0	0	0	1	0	0	0	0	27.487	-0.189	-0.085	0.016	3.606	1	1.154
666	2019	3.932	15.459	0	1.946	0	0	0	0	1	0	0	0	24.299	-0.963	-0.505	0.072	0.240	1	-0.243
666	2019	3.714	13.791	0	0.693	0	0	0	0	0	0	0	0	24.299	-0.963	-0.505	0.072	0.240	1	0.389
666	2019	4.094	16.764	0	1.792	1	1	1	0	0	0	0	0	24.299	-0.963	-0.505	0.072	0.240	1	0.540
666	2019	3.970	15.763	0	0.000	1	1	1	0	0	0	0	0	24.299	-0.963	-0.505	0.072	0.240	1	0.982
666	2019	4.025	16.203	0	1.792	0	1	0	0	0	0	0	0	24.299	-0.963	-0.505	0.072	0.240	1	-0.064
666	2019	4.025	16.203	0	2.197	0	0	0	0	0	0	0	0	24.299	-0.963	-0.505	0.072	0.240	1	0.016
666	2019	3.850	14.824	0	1.609	0	1	1	0	0	0	0	0	24.299	-0.963	-0.505	0.072	0.240	1	0.452
666	2019	4.025	16.203	0	0.000	0	1	0	0	1	1	0	0	24.299	-0.963	-0.505	0.072	0.240	1	-0.098
666	2019	3.611	13.039	0	0.693	1	0	0	0	0	0	0	0	24.299	-0.963	-0.505	0.072	0.240	1	0.519
666	2019	4.043	16.346	0	0.693	0	0	0	1	0	0	0	0	24.299	-0.963	-0.505	0.072	0.240	1	0.389
666	2019	4.043	16.346	0	1.792	0	0	0	0	1	0	0	0	24.299	-0.963	-0.505	0.072	0.240	1	-0.193
666	2019	3.970	15.763	0	1.386	0	1	1	0	0	0	0	0	24.299	-0.963	-0.505	0.072	0.240	1	0.668
666	2019	3.951	15.612	0	1.099	0	1	0	0	1	0	0	0	24.299	-0.963	-0.505	0.072	0.240	1	-0.189
666	2019	3.611	13.039	0	0.693	0	0	0	0	1	0	0	0	24.299	-0.963	-0.505	0.072	0.240	1	0.344
666	2020	4.043	16.346	0	0.693	0	1	0	0	1	1	0	0	24.337	-0.955	-0.617	0.035	0.240	1	-0.393
666	2020	3.738	13.970	0	1.099	0	0	0	0	0	0	0	0	24.337	-0.955	-0.617	0.035	0.240	1	0.249
666	2020	3.912	15.304	1	0.000	1	0	0	0	1	0	0	0	24.337	-0.955	-0.617	0.035	0.240	1	0.390
666	2020	3.738	13.970	1	0.000	0	0	0	0	1	0	0	0	24.337	-0.955	-0.617	0.035	0.240	1	0.248
666	2020	3.638	13.232	1	1.099	1	0	0	0	1	0	0	0	24.337	-0.955	-0.617	0.035	0.240	1	0.127
666	2020	4.060	16.487	1	1.099	0	0	0	1	0	0	0	0	24.337	-0.955	-0.617	0.035	0.240	1	0.249
666	2020	3.989	15.912	0	0.693	1	1	1	0	0	0	0	0	24.337	-0.955	-0.617	0.035	0.240	1	0.705
666	2020	3.638	13.232	1	1.099	0	0	0	0	1	0	0	0	24.337	-0.955	-0.617	0.035	0.240	1	0.198
666	2020	3.989	15.912	1	1.609	0	1	1	0	0	0	0	0	24.337	-0.955	-0.617	0.035	0.240	1	0.590
666	2020	4.060	16.487	1	1.946	0	0	0	0	0	0	0	0	24.337	-0.955	-0.617	0.035	0.240	1	0.029
666	2020	3.989	15.912	1	0.000	0	0	0	0	1	0	0	0	24.337	-0.955	-0.617	0.035	0.240	1	0.248
666	2020	3.989	15.912	0	0.000	0	0	0	0	0	0	0	0	24.337	-0.955	-0.617	0.035	0.240	1	0.492
666	2020	3.871	14.986	0	1.792	0	1	1	0	0	0	0	0	24.337	-0.955	-0.617	0.035	0.240	1	0.368
666	2020	4.043	16.346	0	2.303	0	0	0	0	0	0	0	0	24.337	-0.955	-0.617	0.035	0.240	1	-0.074
686	2008	3.829	14.658	0	0.693	0	0	0	1	0	0	0	0	22.924	-0.288	0.421	0.179	0.287	1	1.300
686	2008	3.761	14.147	0	0.000	0	0	0	0	1	0	0	0	22.924	-0.288	0.421	0.179	0.287	1	1.256
686	2008	3.989	15.912	0	0.693	0	1	0	0	0	0	0	0	22.924	-0.288	0.421	0.179	0.287	1	1.226
686	2008	3.989	15.912	0	0.693	0	0	0	0	0	0	0	0	22.924	-0.288	0.421	0.179	0.287	1	1.300
686	2008	3.989	15.912	0	1.386	0	1	0	0	0	0	0	0	22.924	-0.288	0.421	0.179	0.287	1	1.146
686	2008	3.784	14.320	0	0.693	1	0	0	1	0	0	0	0	22.924	-0.288	0.421	0.179	0.287	1	1.270
686	2008	3.951	15.612	0	0.000	0	1	1	0	0	0	0	0	22.924	-0.288	0.421	0.179	0.287	1	1.400
686	2008	3.784	14.320	0	0.000	0	1	0	0	0	0	0	0	22.924	-0.288	0.421	0.179	0.287	1	1.301
686	2008	3.638	13.232	0	1.386	0	0	0	1	0	0	0	0	22.924	-0.288	0.421	0.179	0.287	1	1.225
686	2008	4.248	18.050	0	0.000	0	1	1	0	0	0	0	0	22.924	-0.288	0.421	0.179	0.287	1	1.400
686	2008	3.689	13.608	0	0.693	0	0	0	0	1	0	0	0	22.924	-0.288	0.421	0.179	0.287	1	1.178
686	2008	3.714	13.791	0	0.693	0	0	0	0	0	0	0	0	22.924	-0.288	0.421	0.179	0.287	1	1.300
686	2008	3.829	14.658	0	0.693	0	0	0	1	0	0	0	0	22.924	-0.288	0.421	0.179	0.287	1	1.202
686	2008	4.007	16.059	0	0.693	0	1	1	0	0	0	0	0	22.924	-0.288	0.421	0.179	0.287	1	1.419
686	2008	4.127	17.033	0	0.693	0	0	0	1	0	0	0	0	22.924	-0.288	0.421	0.179	0.287	1	1.202
686	2008	4.007	16.059	0	1.386	0	1	0	0	0	0	0	0	22.924	-0.288	0.421	0.179	0.287	1	1.033
686	2008	3.761	14.147	0	0.693	0	0	0	0	1	0	0	0	22.924	-0.288	0.421	0.179	0.287	1	1.178
686	2008	3.784	14.320	0	0.693	0	0	0	0	1	0	0	0	22.924	-0.288	0.421	0.179	0.287	1	1.178
686	2008	3.664	13.422	0	0.693	0	0	0	0	0	0	0	0	22.924	-0.288	0.421	0.179	0.287	1	1.300
686	2008	4.078	16.626	0	0.693	0	1	0	0	0	0	0	0	22.924	-0.288	0.421	0.179	0.287	1	1.121
686	2008	3.584	12.842	0	0.693	0	0	0	0	1	0	0	0	22.924	-0.288	0.421	0.179	0.287	1	1.178
686	2008	3.807	14.491	0	0.693	0	1	0	0	1	0	0	1	22.924	-0.288	0.421	0.179	0.287	1	1.096
686	2008	3.829	14.658	0	1.386	0	1	0	0	0	0	0	0	22.924	-0.288	0.421	0.179	0.287	1	1.146
686	2008	4.025	16.203	0	0.693	0	0	0	0	0	0	1	0	22.924	-0.288	0.421	0.179	0.287	1	1.300
686	2008	3.912	15.304	0	0.693	0	0	0	0	1	0	0	0	22.924	-0.288	0.421	0.179	0.287	1	1.178
686	2008	4.159	17.296	0	1.386	0	1	1	0	0	0	0	0	22.924	-0.288	0.421	0.179	0.287	1	1.352
686	2008	4.205	17.679	0	0.693	0	1	1	0	0	0	0	0	22.924	-0.288	0.421	0.179	0.287	1	1.332
686	2008	4.060	16.487	0	0.000	0	1	0	0	0	1	0	0	22.924	-0.288	0.421	0.179	0.287	1	1.108
686	2009	4.078	16.626	0	0.693	0	1	0	0	0	1	0	0	23.656	-0.178	0.762	0.295	0.287	1	0.982
686	2009	4.263	18.170	0	0.693	0	1	1	0	0	0	0	0	23.656	-0.178	0.762	0.295	0.287	1	1.304
686	2009	4.007	16.059	0	1.609	0	1	0	0	0	0	0	0	23.656	-0.178	0.762	0.295	0.287	1	1.085
686	2009	4.143	17.166	0	1.099	0	0	0	1	0	0	0	0	23.656	-0.178	0.762	0.295	0.287	1	1.122
686	2009	3.784	14.320	0	0.693	0	0	0	0	1	0	0	0	23.656	-0.178	0.762	0.295	0.287	1	1.146
686	2009	3.829	14.658	0	1.099	0	1	0	0	1	0	0	1	23.656	-0.178	0.762	0.295	0.287	1	1.008
686	2009	3.850	14.824	0	1.099	0	0	0	1	0	0	0	0	23.656	-0.178	0.762	0.295	0.287	1	1.122
686	2009	4.025	16.203	0	1.099	0	1	1	0	0	0	0	0	23.656	-0.178	0.762	0.295	0.287	1	1.354
686	2009	4.025	16.203	0	1.609	0	1	0	0	0	0	0	0	23.656	-0.178	0.762	0.295	0.287	1	1.085
686	2009	4.007	16.059	0	1.099	0	1	0	0	0	0	0	0	23.656	-0.178	0.762	0.295	0.287	1	1.148
686	2009	4.174	17.426	0	1.609	0	1	1	0	0	0	0	0	23.656	-0.178	0.762	0.295	0.287	1	1.302
686	2009	3.689	13.608	0	1.099	0	0	0	0	0	0	0	0	23.656	-0.178	0.762	0.295	0.287	1	1.227
686	2009	3.829	14.658	0	0.000	1	0	0	0	1	0	0	0	23.656	-0.178	0.762	0.295	0.287	1	1.293
686	2009	3.850	14.824	0	1.609	0	1	0	0	0	0	0	0	23.656	-0.178	0.762	0.295	0.287	1	1.085
686	2009	3.932	15.459	0	1.099	0	0	0	0	1	0	0	0	23.656	-0.178	0.762	0.295	0.287	1	1.097
686	2009	3.664	13.422	0	1.609	0	0	0	1	0	0	0	0	23.656	-0.178	0.762	0.295	0.287	1	1.168
686	2009	3.714	13.791	0	1.099	0	0	0	0	1	0	0	0	23.656	-0.178	0.762	0.295	0.287	1	1.097
686	2009	3.807	14.491	0	0.693	0	1	0	0	0	0	0	0	23.656	-0.178	0.762	0.295	0.287	1	1.196
686	2009	4.043	16.346	0	1.099	0	0	0	0	0	0	1	0	23.656	-0.178	0.762	0.295	0.287	1	1.227
686	2009	3.807	14.491	0	1.099	0	0	0	0	1	0	0	0	23.656	-0.178	0.762	0.295	0.287	1	1.097
686	2009	3.738	13.970	0	1.099	0	0	0	0	0	0	0	0	23.656	-0.178	0.762	0.295	0.287	1	1.227
686	2009	4.007	16.059	0	1.099	0	0	0	0	0	0	0	0	23.656	-0.178	0.762	0.295	0.287	1	1.227
686	2009	3.970	15.763	0	0.693	0	1	1	0	0	0	0	0	23.656	-0.178	0.762	0.295	0.287	1	1.304
686	2009	4.094	16.764	0	1.099	0	1	0	0	0	0	0	0	23.656	-0.178	0.762	0.295	0.287	1	1.036
686	2009	3.850	14.824	0	1.099	0	0	0	1	0	0	0	0	23.656	-0.178	0.762	0.295	0.287	1	1.227
686	2009	3.850	14.824	0	0.000	0	0	0	0	1	0	0	0	23.656	-0.178	0.762	0.295	0.287	1	1.226
686	2009	4.220	17.804	0	1.099	0	1	1	0	0	0	0	0	23.656	-0.178	0.762	0.295	0.287	1	1.261
686	2010	3.871	14.986	0	1.792	0	1	0	0	0	0	0	0	23.698	-0.195	0.439	0.150	0.287	1	1.108
686	2010	4.060	16.487	0	1.386	0	1	0	0	0	0	0	0	23.698	-0.195	0.439	0.150	0.287	1	1.157
686	2010	3.714	13.791	0	1.386	0	0	0	0	0	0	0	0	23.698	-0.195	0.439	0.150	0.287	1	1.235
686	2010	3.807	14.491	0	1.099	0	0	0	0	1	0	0	0	23.698	-0.195	0.439	0.150	0.287	1	1.141
686	2010	4.094	16.764	0	0.000	1	0	0	0	0	0	1	0	23.698	-0.195	0.439	0.150	0.287	1	1.351
686	2010	4.025	16.203	0	1.792	0	1	0	0	0	0	0	0	23.698	-0.195	0.439	0.150	0.287	1	1.108
686	2010	3.989	15.912	0	1.099	0	1	1	0	0	0	0	0	23.698	-0.195	0.439	0.150	0.287	1	1.299
686	2010	3.951	15.612	0	1.386	0	0	0	0	1	0	0	0	23.698	-0.195	0.439	0.150	0.287	1	1.106
686	2010	4.190	17.553	0	1.792	0	1	1	0	0	0	0	0	23.698	-0.195	0.439	0.150	0.287	1	1.321
686	2010	3.871	14.986	0	1.386	0	0	0	1	0	0	0	0	23.698	-0.195	0.439	0.150	0.287	1	1.235
686	2010	4.094	16.764	0	1.099	0	1	0	0	0	1	0	0	23.698	-0.195	0.439	0.150	0.287	1	0.976
686	2010	3.850	14.824	0	0.693	1	0	0	0	1	0	0	0	23.698	-0.195	0.439	0.150	0.287	1	1.258
686	2010	3.871	14.986	0	1.386	0	0	0	1	0	0	0	0	23.698	-0.195	0.439	0.150	0.287	1	1.131
686	2010	3.829	14.658	0	1.386	0	0	0	0	1	0	0	0	23.698	-0.195	0.439	0.150	0.287	1	1.106
686	2010	3.738	13.970	0	1.386	0	0	0	0	1	0	0	0	23.698	-0.195	0.439	0.150	0.287	1	1.106
686	2010	3.689	13.608	0	1.792	0	0	0	1	0	0	0	0	23.698	-0.195	0.439	0.150	0.287	1	1.189
686	2010	4.111	16.899	0	1.386	0	0	0	1	0	0	0	0	23.698	-0.195	0.439	0.150	0.287	1	1.131
686	2010	3.611	13.039	0	0.000	0	0	0	0	0	0	0	0	23.698	-0.195	0.439	0.150	0.287	1	1.379
686	2010	3.871	14.986	0	0.693	0	0	0	0	1	0	0	0	23.698	-0.195	0.439	0.150	0.287	1	1.189
686	2010	3.850	14.824	0	0.000	0	0	0	0	0	0	0	0	23.698	-0.195	0.439	0.150	0.287	1	1.379
686	2010	3.829	14.658	0	1.099	0	1	0	0	0	0	0	0	23.698	-0.195	0.439	0.150	0.287	1	1.190
686	2010	3.850	14.824	0	1.386	0	1	0	0	1	0	0	1	23.698	-0.195	0.439	0.150	0.287	1	1.018
686	2010	4.043	16.346	0	1.792	0	1	0	0	0	0	0	0	23.698	-0.195	0.439	0.150	0.287	1	1.108
686	2011	3.829	14.658	0	1.386	0	0	0	0	1	0	0	0	23.252	-0.283	0.326	-0.047	0.287	1	1.129
686	2011	3.892	15.146	0	1.609	0	0	0	1	0	0	0	0	23.252	-0.283	0.326	-0.047	0.287	1	1.231
686	2011	3.871	14.986	0	0.693	0	0	0	0	0	0	0	0	23.252	-0.283	0.326	-0.047	0.287	1	1.329
686	2011	3.871	14.986	0	1.099	1	0	0	0	1	0	0	0	23.252	-0.283	0.326	-0.047	0.287	1	1.234
686	2011	3.829	14.658	0	0.693	0	1	0	0	0	0	0	0	23.252	-0.283	0.326	-0.047	0.287	1	1.257
686	2011	3.638	13.232	0	0.693	0	0	0	0	0	0	0	0	23.252	-0.283	0.326	-0.047	0.287	1	1.329
686	2011	4.127	17.033	0	1.609	0	0	0	1	0	0	0	0	23.252	-0.283	0.326	-0.047	0.287	1	1.127
686	2011	3.892	15.146	0	1.099	0	0	0	0	1	0	0	0	23.252	-0.283	0.326	-0.047	0.287	1	1.164
686	2011	3.871	14.986	0	1.609	0	1	0	0	1	0	0	1	23.252	-0.283	0.326	-0.047	0.287	1	1.014
686	2011	4.078	16.626	0	0.693	0	1	1	0	0	0	0	0	23.252	-0.283	0.326	-0.047	0.287	1	1.360
686	2011	3.850	14.824	0	1.386	0	1	0	0	0	0	0	0	23.252	-0.283	0.326	-0.047	0.287	1	1.179
686	2011	4.205	17.679	0	1.946	0	1	1	0	0	0	0	0	23.252	-0.283	0.326	-0.047	0.287	1	1.324
686	2011	4.078	16.626	0	1.609	0	1	0	0	0	0	0	0	23.252	-0.283	0.326	-0.047	0.287	1	1.153
686	2011	3.738	13.970	0	1.609	0	0	0	0	1	0	0	0	23.252	-0.283	0.326	-0.047	0.287	1	1.102
686	2011	4.043	16.346	0	1.946	0	1	0	0	0	0	0	0	23.252	-0.283	0.326	-0.047	0.287	1	1.112
686	2011	3.970	15.763	0	1.609	0	0	0	0	1	0	0	0	23.252	-0.283	0.326	-0.047	0.287	1	1.102
686	2011	4.025	16.203	0	2.079	0	1	1	0	0	0	0	0	23.252	-0.283	0.326	-0.047	0.287	1	1.311
686	2011	3.892	15.146	0	1.946	0	1	0	0	0	0	0	0	23.252	-0.283	0.326	-0.047	0.287	1	1.112
686	2011	4.025	16.203	0	0.693	1	0	0	1	0	0	0	0	23.252	-0.283	0.326	-0.047	0.287	1	1.300
686	2011	3.714	13.791	0	1.946	0	0	0	1	0	0	0	0	23.252	-0.283	0.326	-0.047	0.287	1	1.193
686	2011	3.664	13.422	0	0.000	0	0	0	0	0	0	0	0	23.252	-0.283	0.326	-0.047	0.287	1	1.397
686	2011	4.111	16.899	0	0.693	1	0	0	0	0	0	1	0	23.252	-0.283	0.326	-0.047	0.287	1	1.300
686	2011	4.111	16.899	0	1.386	0	1	0	0	0	1	0	0	23.252	-0.283	0.326	-0.047	0.287	1	0.962
686	2011	3.761	14.147	0	1.609	0	0	0	0	1	0	0	0	23.252	-0.283	0.326	-0.047	0.287	1	1.102
686	2011	3.850	14.824	0	1.609	0	0	0	0	1	0	0	0	23.252	-0.283	0.326	-0.047	0.287	1	1.102
686	2011	4.060	16.487	0	1.946	0	1	0	0	0	0	0	0	23.252	-0.283	0.326	-0.047	0.287	1	1.112
686	2011	3.892	15.146	0	1.609	0	0	0	1	0	0	0	0	23.252	-0.283	0.326	-0.047	0.287	1	1.127
686	2011	4.007	16.059	0	1.386	0	1	1	0	0	0	0	0	23.252	-0.283	0.326	-0.047	0.287	1	1.289
686	2012	3.892	15.146	0	1.386	1	0	0	0	1	0	0	0	23.525	-0.576	0.441	0.029	0.529	1	1.217
686	2012	4.220	17.804	0	2.079	0	1	1	0	0	0	0	0	23.525	-0.576	0.441	0.029	0.529	1	1.324
686	2012	4.127	17.033	0	1.609	0	1	0	0	0	1	0	0	23.525	-0.576	0.441	0.029	0.529	1	0.949
686	2012	4.043	16.346	0	1.099	1	0	0	1	0	0	0	0	23.525	-0.576	0.441	0.029	0.529	1	1.271
686	2012	3.738	13.970	0	2.079	0	0	0	1	0	0	0	0	23.525	-0.576	0.441	0.029	0.529	1	1.193
686	2012	3.761	14.147	0	1.792	0	0	0	0	1	0	0	0	23.525	-0.576	0.441	0.029	0.529	1	1.095
686	2012	3.912	15.304	0	1.792	0	0	0	1	0	0	0	0	23.525	-0.576	0.441	0.029	0.529	1	1.226
686	2012	3.892	15.146	0	1.792	0	1	0	0	1	0	0	1	23.525	-0.576	0.441	0.029	0.529	1	1.007
686	2012	3.989	15.912	0	1.792	0	0	0	0	1	0	0	0	23.525	-0.576	0.441	0.029	0.529	1	1.095
686	2012	4.078	16.626	0	2.079	0	1	0	0	0	0	0	0	23.525	-0.576	0.441	0.029	0.529	1	1.112
686	2012	3.871	14.986	0	1.609	0	1	0	0	0	0	0	0	23.525	-0.576	0.441	0.029	0.529	1	1.168
686	2012	4.025	16.203	0	1.609	0	1	1	0	0	0	0	0	23.525	-0.576	0.441	0.029	0.529	1	1.279
686	2012	3.912	15.304	0	2.079	0	1	0	0	0	0	0	0	23.525	-0.576	0.441	0.029	0.529	1	1.112
686	2012	3.912	15.304	0	1.792	0	0	0	1	0	0	0	0	23.525	-0.576	0.441	0.029	0.529	1	1.121
686	2012	3.784	14.320	0	1.792	0	0	0	0	1	0	0	0	23.525	-0.576	0.441	0.029	0.529	1	1.095
686	2012	3.871	14.986	0	1.792	0	0	0	0	1	0	0	0	23.525	-0.576	0.441	0.029	0.529	1	1.095
686	2012	3.892	15.146	0	1.099	0	0	0	0	0	0	0	0	23.525	-0.576	0.441	0.029	0.529	1	1.300
686	2012	4.060	16.487	0	2.079	0	1	0	0	0	0	0	0	23.525	-0.576	0.441	0.029	0.529	1	1.112
686	2012	3.664	13.422	0	1.099	0	0	0	0	0	0	0	0	23.525	-0.576	0.441	0.029	0.529	1	1.300
686	2012	4.127	17.033	0	1.099	1	0	0	0	0	0	1	0	23.525	-0.576	0.441	0.029	0.529	1	1.271
686	2012	4.143	17.166	0	1.792	0	0	0	1	0	0	0	0	23.525	-0.576	0.441	0.029	0.529	1	1.121
686	2012	4.094	16.764	0	1.792	0	1	0	0	0	0	0	0	23.525	-0.576	0.441	0.029	0.529	1	1.147
686	2012	4.094	16.764	0	1.099	0	1	1	0	0	0	0	0	23.525	-0.576	0.441	0.029	0.529	1	1.333
686	2012	3.850	14.824	0	1.099	0	1	0	0	0	0	0	0	23.525	-0.576	0.441	0.029	0.529	1	1.227
686	2012	3.850	14.824	0	1.609	0	0	0	0	1	0	0	0	23.525	-0.576	0.441	0.029	0.529	1	1.118
686	2012	4.043	16.346	0	2.197	0	1	1	0	0	0	0	0	23.525	-0.576	0.441	0.029	0.529	1	1.312
686	2012	3.807	14.491	0	0.000	0	1	0	0	0	0	0	0	23.525	-0.576	0.441	0.029	0.529	1	1.343
686	2012	3.689	13.608	0	0.693	0	0	0	0	0	0	0	0	23.525	-0.576	0.441	0.029	0.529	1	1.342
686	2012	3.912	15.304	0	1.386	0	0	0	0	1	0	0	0	23.525	-0.576	0.441	0.029	0.529	1	1.145
686	2013	3.932	15.459	0	2.197	0	1	0	0	0	0	0	0	23.716	-0.475	0.335	0.063	0.601	1	1.065
686	2013	3.871	14.986	0	1.792	0	0	0	0	1	0	0	0	23.716	-0.475	0.335	0.063	0.601	1	1.063
686	2013	4.111	16.899	0	1.386	0	1	1	0	0	0	0	0	23.716	-0.475	0.335	0.063	0.601	1	1.276
686	2013	4.111	16.899	0	1.946	0	1	0	0	0	0	0	0	23.716	-0.475	0.335	0.063	0.601	1	1.097
686	2013	4.143	17.166	0	1.792	0	1	0	0	0	1	0	0	23.716	-0.475	0.335	0.063	0.601	1	0.886
686	2013	3.912	15.304	0	1.386	0	0	0	0	0	0	0	0	23.716	-0.475	0.335	0.063	0.601	1	1.243
686	2013	4.060	16.487	0	1.386	1	0	0	1	0	0	0	0	23.716	-0.475	0.335	0.063	0.601	1	1.309
686	2013	3.912	15.304	0	1.609	1	0	0	0	1	0	0	0	23.716	-0.475	0.335	0.063	0.601	1	1.162
686	2013	3.932	15.459	0	1.946	0	0	0	1	0	0	0	0	23.716	-0.475	0.335	0.063	0.601	1	1.070
686	2013	3.829	14.658	0	0.693	0	1	0	0	0	0	0	0	23.716	-0.475	0.335	0.063	0.601	1	1.244
686	2013	3.892	15.146	0	1.792	0	1	0	0	0	0	0	0	23.716	-0.475	0.335	0.063	0.601	1	1.116
686	2013	3.689	13.608	0	1.386	0	0	0	0	0	0	0	0	23.716	-0.475	0.335	0.063	0.601	1	1.243
686	2013	4.159	17.296	0	1.946	0	0	0	1	0	0	0	0	23.716	-0.475	0.335	0.063	0.601	1	1.070
686	2013	3.932	15.459	0	1.946	0	0	0	1	0	0	0	0	23.716	-0.475	0.335	0.063	0.601	1	1.179
686	2013	4.060	16.487	0	2.303	0	1	1	0	0	0	0	0	23.716	-0.475	0.335	0.063	0.601	1	1.274
686	2013	3.892	15.146	0	1.946	0	0	0	0	1	0	0	0	23.716	-0.475	0.335	0.063	0.601	1	1.043
686	2013	4.234	17.928	0	2.197	0	1	1	0	0	0	0	0	23.716	-0.475	0.335	0.063	0.601	1	1.285
686	2013	3.714	13.791	0	1.099	0	0	0	0	0	0	0	0	23.716	-0.475	0.335	0.063	0.601	1	1.274
686	2013	4.094	16.764	0	2.197	0	1	0	0	0	0	0	0	23.716	-0.475	0.335	0.063	0.601	1	1.065
686	2013	4.143	17.166	0	1.386	1	0	0	0	0	0	1	0	23.716	-0.475	0.335	0.063	0.601	1	1.211
686	2013	4.043	16.346	0	1.792	0	1	1	0	0	0	0	0	23.716	-0.475	0.335	0.063	0.601	1	1.232
686	2013	3.761	14.147	0	2.197	0	0	0	1	0	0	0	0	23.716	-0.475	0.335	0.063	0.601	1	1.150
686	2013	3.784	14.320	0	1.946	0	0	0	0	1	0	0	0	23.716	-0.475	0.335	0.063	0.601	1	1.043
686	2013	4.078	16.626	0	2.197	0	1	0	0	0	0	0	0	23.716	-0.475	0.335	0.063	0.601	1	1.065
686	2013	3.912	15.304	0	1.946	0	1	0	0	1	0	0	1	23.716	-0.475	0.335	0.063	0.601	1	0.950
686	2013	4.007	16.059	0	1.946	0	0	0	0	1	0	0	0	23.716	-0.475	0.335	0.063	0.601	1	1.043
686	2013	3.807	14.491	0	1.946	0	0	0	0	1	0	0	0	23.716	-0.475	0.335	0.063	0.601	1	1.043
686	2013	3.932	15.459	0	1.609	0	0	0	0	1	0	0	0	23.716	-0.475	0.335	0.063	0.601	1	1.086
686	2014	3.892	15.146	0	1.946	0	0	0	0	1	0	0	0	24.269	-0.294	0.628	0.123	0.856	1	1.010
686	2014	3.932	15.459	0	1.792	1	0	0	0	1	0	0	0	24.269	-0.294	0.628	0.123	0.856	1	1.110
686	2014	4.094	16.764	0	2.303	0	1	0	0	0	0	0	0	24.269	-0.294	0.628	0.123	0.856	1	1.019
686	2014	4.159	17.296	0	0.000	0	1	1	0	0	0	0	0	24.269	-0.294	0.628	0.123	0.856	1	1.475
686	2014	3.912	15.304	0	1.946	0	1	0	0	0	0	0	0	24.269	-0.294	0.628	0.123	0.856	1	1.066
686	2014	4.127	17.033	0	2.079	0	1	0	0	0	0	0	0	24.269	-0.294	0.628	0.123	0.856	1	1.048
686	2014	3.829	14.658	0	2.079	0	0	0	0	1	0	0	0	24.269	-0.294	0.628	0.123	0.856	1	0.992
686	2014	3.892	15.146	0	0.000	1	1	1	0	0	0	0	0	24.269	-0.294	0.628	0.123	0.856	1	1.529
686	2014	4.127	17.033	0	1.386	0	1	1	0	0	0	0	0	24.269	-0.294	0.628	0.123	0.856	1	1.344
686	2014	3.738	13.970	0	1.386	0	0	0	0	0	0	0	0	24.269	-0.294	0.628	0.123	0.856	1	1.215
686	2014	3.638	13.232	0	0.000	0	0	0	0	1	0	0	0	24.269	-0.294	0.628	0.123	0.856	1	1.247
686	2014	3.784	14.320	0	2.303	0	0	0	1	0	0	0	0	24.269	-0.294	0.628	0.123	0.856	1	1.107
686	2014	3.912	15.304	0	2.079	0	0	0	0	1	0	0	0	24.269	-0.294	0.628	0.123	0.856	1	0.992
686	2014	3.807	14.491	0	2.079	0	0	0	0	1	0	0	0	24.269	-0.294	0.628	0.123	0.856	1	0.992
686	2014	4.174	17.426	0	2.079	0	0	0	1	0	0	0	0	24.269	-0.294	0.628	0.123	0.856	1	1.020
686	2014	3.951	15.612	0	2.079	0	1	0	0	0	0	0	0	24.269	-0.294	0.628	0.123	0.856	1	1.048
686	2014	3.761	14.147	0	0.000	0	0	0	0	0	0	0	0	24.269	-0.294	0.628	0.123	0.856	1	1.269
686	2014	3.714	13.791	0	1.609	0	0	0	0	0	0	0	0	24.269	-0.294	0.628	0.123	0.856	1	1.190
686	2014	4.025	16.203	0	2.079	0	0	0	0	1	0	0	0	24.269	-0.294	0.628	0.123	0.856	1	0.992
686	2014	3.951	15.612	0	2.079	0	0	0	1	0	0	0	0	24.269	-0.294	0.628	0.123	0.856	1	1.134
686	2014	4.159	17.296	0	1.609	1	0	0	0	0	0	1	0	24.269	-0.294	0.628	0.123	0.856	1	1.259
686	2014	4.127	17.033	0	1.609	0	1	1	0	0	0	0	0	24.269	-0.294	0.628	0.123	0.856	1	1.225
686	2014	3.761	14.147	0	0.000	0	0	0	0	0	0	0	0	24.269	-0.294	0.628	0.123	0.856	1	1.361
686	2014	3.664	13.422	0	0.000	1	0	0	1	0	0	0	0	24.269	-0.294	0.628	0.123	0.856	1	1.421
686	2014	3.932	15.459	0	1.609	0	0	0	0	0	0	0	0	24.269	-0.294	0.628	0.123	0.856	1	1.190
686	2014	4.159	17.296	0	0.000	1	1	1	0	0	0	0	0	24.269	-0.294	0.628	0.123	0.856	1	1.529
686	2014	3.951	15.612	0	2.303	0	1	0	0	0	0	0	0	24.269	-0.294	0.628	0.123	0.856	1	1.019
686	2014	4.078	16.626	0	1.609	1	0	0	1	0	0	0	0	24.269	-0.294	0.628	0.123	0.856	1	1.259
686	2014	3.850	14.824	0	1.099	0	1	0	0	0	0	0	0	24.269	-0.294	0.628	0.123	0.856	1	1.170
686	2014	4.159	17.296	0	1.946	0	1	0	0	0	1	0	0	24.269	-0.294	0.628	0.123	0.856	1	0.824
686	2014	3.951	15.612	0	1.792	0	0	0	0	1	0	0	0	24.269	-0.294	0.628	0.123	0.856	1	1.031
686	2014	4.078	16.626	0	2.398	0	1	1	0	0	0	0	0	24.269	-0.294	0.628	0.123	0.856	1	1.237
686	2014	4.060	16.487	0	1.946	0	1	1	0	0	0	0	0	24.269	-0.294	0.628	0.123	0.856	1	1.187
686	2014	3.738	13.970	0	0.000	0	0	0	0	0	0	0	0	24.269	-0.294	0.628	0.123	0.856	1	1.361
686	2014	4.248	18.050	0	2.303	0	1	1	0	0	0	0	0	24.269	-0.294	0.628	0.123	0.856	1	1.247
686	2014	3.932	15.459	0	2.079	0	1	0	0	1	1	0	1	24.269	-0.294	0.628	0.123	0.856	1	0.770
686	2014	3.892	15.146	0	1.609	0	0	0	0	0	0	0	0	24.269	-0.294	0.628	0.123	0.856	1	1.190
686	2014	4.111	16.899	0	2.303	0	1	0	0	0	0	0	0	24.269	-0.294	0.628	0.123	0.856	1	1.019
686	2015	3.951	15.612	0	1.946	1	0	0	0	1	0	0	0	25.027	-0.174	0.265	0.232	0.960	1	1.110
686	2015	4.094	16.764	0	0.000	1	1	1	0	0	0	0	0	25.027	-0.174	0.265	0.232	0.960	1	1.542
686	2015	3.664	13.422	0	0.693	0	0	0	0	1	0	0	0	25.027	-0.174	0.265	0.232	0.960	1	1.186
686	2015	4.174	17.426	0	0.693	0	1	1	0	0	0	0	0	25.027	-0.174	0.265	0.232	0.960	1	1.426
686	2015	3.912	15.304	0	0.693	1	1	1	0	0	0	0	0	25.027	-0.174	0.265	0.232	0.960	1	1.482
686	2015	3.689	13.608	0	0.693	1	0	0	1	0	0	0	0	25.027	-0.174	0.265	0.232	0.960	1	1.369
686	2015	3.970	15.763	0	2.197	0	1	0	0	0	0	0	0	25.027	-0.174	0.265	0.232	0.960	1	1.054
686	2015	3.932	15.459	0	2.079	0	1	0	0	0	0	0	0	25.027	-0.174	0.265	0.232	0.960	1	1.069
686	2015	3.784	14.320	0	0.693	0	0	0	0	0	0	0	0	25.027	-0.174	0.265	0.232	0.960	1	1.307
686	2015	4.127	17.033	0	2.398	0	1	0	0	0	0	0	0	25.027	-0.174	0.265	0.232	0.960	1	1.027
686	2015	4.174	17.426	0	1.792	1	0	0	0	0	0	0	0	25.027	-0.174	0.265	0.232	0.960	1	1.256
686	2015	3.970	15.763	0	2.398	0	1	0	0	0	0	0	0	25.027	-0.174	0.265	0.232	0.960	1	1.027
686	2015	3.970	15.763	0	1.946	0	0	0	0	1	0	0	0	25.027	-0.174	0.265	0.232	0.960	1	1.031
686	2015	3.829	14.658	0	2.197	0	0	0	0	1	0	0	0	25.027	-0.174	0.265	0.232	0.960	1	0.998
686	2015	4.043	16.346	0	2.197	0	0	0	0	1	0	0	0	25.027	-0.174	0.265	0.232	0.960	1	0.998
686	2015	3.871	14.986	0	1.386	0	1	0	0	0	0	0	0	25.027	-0.174	0.265	0.232	0.960	1	1.154
686	2015	3.784	14.320	0	0.000	0	0	0	0	1	0	0	0	25.027	-0.174	0.265	0.232	0.960	1	1.264
686	2015	4.143	17.166	0	1.609	0	1	1	0	0	0	0	0	25.027	-0.174	0.265	0.232	0.960	1	1.337
686	2015	3.850	14.824	0	2.197	0	1	0	0	1	0	0	1	25.027	-0.174	0.265	0.232	0.960	1	0.901
686	2015	3.761	14.147	0	0.693	0	0	0	0	0	0	0	0	25.027	-0.174	0.265	0.232	0.960	1	1.307
686	2015	3.784	14.320	0	0.693	0	0	0	0	0	0	0	0	25.027	-0.174	0.265	0.232	0.960	1	1.307
686	2015	4.094	16.764	0	2.485	0	1	1	0	0	0	0	0	25.027	-0.174	0.265	0.232	0.960	1	1.245
686	2015	4.094	16.764	0	1.792	1	0	0	1	0	0	0	0	25.027	-0.174	0.265	0.232	0.960	1	1.256
686	2015	3.951	15.612	0	2.197	0	0	0	0	1	0	0	1	25.027	-0.174	0.265	0.232	0.960	1	0.998
686	2015	3.912	15.304	0	1.792	0	0	0	0	0	0	0	0	25.027	-0.174	0.265	0.232	0.960	1	1.187
686	2015	4.143	17.166	0	2.197	0	1	0	0	0	0	0	0	25.027	-0.174	0.265	0.232	0.960	1	1.054
686	2015	3.912	15.304	0	2.079	0	0	0	0	1	0	0	0	25.027	-0.174	0.265	0.232	0.960	1	1.013
686	2015	3.970	15.763	0	2.197	0	0	0	1	0	0	0	0	25.027	-0.174	0.265	0.232	0.960	1	1.139
686	2015	3.932	15.459	0	2.197	0	0	0	0	1	0	0	0	25.027	-0.174	0.265	0.232	0.960	1	0.998
686	2016	4.190	17.553	0	1.946	1	0	0	0	0	0	1	0	25.043	-0.250	0.152	0.092	0.960	1	1.336
686	2016	3.932	15.459	0	2.197	0	0	0	0	1	0	0	0	25.043	-0.250	0.152	0.092	0.960	1	1.116
686	2016	4.143	17.166	0	2.485	0	1	0	0	0	0	0	0	25.043	-0.250	0.152	0.092	0.960	1	1.132
686	2016	4.159	17.296	0	1.792	0	1	1	0	0	0	0	0	25.043	-0.250	0.152	0.092	0.960	1	1.408
686	2016	3.989	15.912	0	2.303	0	0	0	1	0	0	0	0	25.043	-0.250	0.152	0.092	0.960	1	1.232
686	2016	3.989	15.912	0	2.079	0	0	0	0	1	0	0	0	25.043	-0.250	0.152	0.092	0.960	1	1.130
686	2016	3.970	15.763	0	2.079	1	0	0	0	1	0	0	0	25.043	-0.250	0.152	0.092	0.960	1	1.203
686	2016	3.951	15.612	0	2.197	0	1	0	0	0	0	0	0	25.043	-0.250	0.152	0.092	0.960	1	1.166
686	2016	3.714	13.791	0	1.099	1	0	0	1	0	0	0	0	25.043	-0.250	0.152	0.092	0.960	1	1.418
686	2016	4.111	16.899	0	1.946	1	0	0	1	0	0	0	0	25.043	-0.250	0.152	0.092	0.960	1	1.336
686	2016	3.989	15.912	0	2.303	0	1	0	0	0	0	0	0	25.043	-0.250	0.152	0.092	0.960	1	1.154
686	2016	3.850	14.824	0	2.303	0	0	0	0	1	0	0	0	25.043	-0.250	0.152	0.092	0.960	1	1.103
686	2016	4.111	16.899	0	0.693	1	1	1	0	0	0	0	0	25.043	-0.250	0.152	0.092	0.960	1	1.560
686	2016	4.060	16.487	0	2.303	0	0	0	0	1	0	0	0	25.043	-0.250	0.152	0.092	0.960	1	1.103
686	2016	3.784	14.320	0	1.099	0	0	0	0	0	0	0	0	25.043	-0.250	0.152	0.092	0.960	1	1.358
686	2016	3.951	15.612	0	0.000	0	1	0	0	0	1	0	0	25.043	-0.250	0.152	0.092	0.960	1	1.319
686	2016	3.807	14.491	0	0.000	0	0	0	0	0	0	0	0	25.043	-0.250	0.152	0.092	0.960	1	1.462
686	2016	4.190	17.553	0	1.099	0	1	1	0	0	0	0	0	25.043	-0.250	0.152	0.092	0.960	1	1.472
686	2016	3.932	15.459	0	1.099	1	1	1	0	0	0	0	0	25.043	-0.250	0.152	0.092	0.960	1	1.526
686	2016	3.989	15.912	0	2.485	0	1	0	0	0	0	0	0	25.043	-0.250	0.152	0.092	0.960	1	1.132
686	2016	3.970	15.763	0	2.303	0	0	0	0	0	0	1	0	25.043	-0.250	0.152	0.092	0.960	1	1.232
686	2016	3.951	15.612	0	2.303	0	0	0	0	1	0	0	0	25.043	-0.250	0.152	0.092	0.960	1	1.103
686	2016	3.807	14.491	0	1.099	0	0	0	0	0	0	0	0	25.043	-0.250	0.152	0.092	0.960	1	1.358
686	2016	3.892	15.146	0	1.609	0	1	0	0	0	0	0	0	25.043	-0.250	0.152	0.092	0.960	1	1.234
686	2016	3.871	14.986	0	2.303	0	1	0	0	1	0	0	1	25.043	-0.250	0.152	0.092	0.960	1	1.015
686	2016	3.807	14.491	0	0.693	0	0	0	0	1	0	0	0	25.043	-0.250	0.152	0.092	0.960	1	1.287
686	2016	3.932	15.459	0	1.946	0	0	0	0	0	0	0	0	25.043	-0.250	0.152	0.092	0.960	1	1.271
686	2016	3.807	14.491	0	1.099	0	0	0	0	0	0	0	0	25.043	-0.250	0.152	0.092	0.960	1	1.358
686	2017	3.989	15.912	0	2.398	0	0	0	1	0	0	0	0	24.817	-0.329	0.060	0.041	0.960	1	1.135
686	2017	4.127	17.033	0	2.079	1	0	0	1	0	0	0	0	24.817	-0.329	0.060	0.041	0.960	1	1.243
686	2017	4.007	16.059	0	2.565	0	1	0	0	0	0	0	0	24.817	-0.329	0.060	0.041	0.960	1	1.028
686	2017	3.970	15.763	0	0.693	0	1	0	0	0	1	0	0	24.817	-0.329	0.060	0.041	0.960	1	1.162
686	2017	4.007	16.059	0	2.398	0	1	0	0	0	0	0	0	24.817	-0.329	0.060	0.041	0.960	1	1.050
686	2017	3.970	15.763	0	2.398	0	0	0	0	1	0	0	0	24.817	-0.329	0.060	0.041	0.960	1	0.994
686	2017	3.850	14.824	0	0.000	0	1	1	0	0	0	0	0	24.817	-0.329	0.060	0.041	0.960	1	1.504
686	2017	3.912	15.304	0	1.792	0	1	0	0	0	0	0	0	24.817	-0.329	0.060	0.041	0.960	1	1.126
686	2017	3.892	15.146	0	2.398	0	1	0	0	1	0	0	1	24.817	-0.329	0.060	0.041	0.960	1	0.897
686	2017	3.932	15.459	0	0.000	0	0	0	0	0	0	0	0	24.817	-0.329	0.060	0.041	0.960	1	1.393
686	2017	3.784	14.320	0	2.079	0	0	0	0	1	0	0	0	24.817	-0.329	0.060	0.041	0.960	1	1.036
686	2017	3.951	15.612	0	2.303	0	0	0	0	1	0	0	0	24.817	-0.329	0.060	0.041	0.960	1	1.007
686	2017	3.989	15.912	0	2.197	1	0	0	0	1	0	0	0	24.817	-0.329	0.060	0.041	0.960	1	1.101
686	2017	3.951	15.612	0	1.386	1	1	1	0	0	0	0	0	24.817	-0.329	0.060	0.041	0.960	1	1.435
686	2017	3.829	14.658	0	0.000	0	0	0	0	0	0	0	0	24.817	-0.329	0.060	0.041	0.960	1	1.393
686	2017	3.829	14.658	0	1.386	0	0	0	0	0	0	0	0	24.817	-0.329	0.060	0.041	0.960	1	1.252
686	2017	4.205	17.679	0	1.386	0	1	1	0	0	0	0	0	24.817	-0.329	0.060	0.041	0.960	1	1.376
686	2017	3.829	14.658	0	0.693	0	0	0	0	0	0	0	0	24.817	-0.329	0.060	0.041	0.960	1	1.325
686	2017	4.007	16.059	0	2.398	0	0	0	1	0	0	0	0	24.817	-0.329	0.060	0.041	0.960	1	1.135
686	2017	4.174	17.426	0	1.946	0	1	1	0	0	0	0	0	24.817	-0.329	0.060	0.041	0.960	1	1.320
686	2017	3.829	14.658	0	1.099	0	0	0	0	1	0	0	0	24.817	-0.329	0.060	0.041	0.960	1	1.159
686	2017	4.007	16.059	0	2.197	0	0	0	0	1	0	0	0	24.817	-0.329	0.060	0.041	0.960	1	1.021
686	2017	4.159	17.296	0	2.565	0	1	0	0	0	0	0	0	24.817	-0.329	0.060	0.041	0.960	1	1.028
686	2017	3.871	14.986	0	2.398	0	0	0	0	1	0	0	0	24.817	-0.329	0.060	0.041	0.960	1	0.994
686	2017	3.951	15.612	0	2.079	0	0	0	0	0	0	0	0	24.817	-0.329	0.060	0.041	0.960	1	1.173
686	2017	4.078	16.626	0	2.398	0	0	0	0	1	0	0	0	24.817	-0.329	0.060	0.041	0.960	1	0.994
686	2017	3.807	14.491	0	1.386	0	0	0	0	0	0	0	0	24.817	-0.329	0.060	0.041	0.960	1	1.252
686	2017	3.829	14.658	0	0.000	1	0	0	0	0	0	0	0	24.817	-0.329	0.060	0.041	0.960	1	1.451
686	2017	4.127	17.033	0	1.099	1	1	1	0	0	0	0	0	24.817	-0.329	0.060	0.041	0.960	1	1.461
686	2017	4.205	17.679	0	2.079	1	0	0	1	0	0	0	0	24.817	-0.329	0.060	0.041	0.960	1	1.243
686	2018	3.932	15.459	1	1.946	0	1	0	0	0	0	0	0	24.898	-0.285	-0.023	0.019	0.960	0	1.194
686	2018	4.143	17.166	0	2.197	0	0	0	1	0	0	0	0	24.898	-0.285	-0.023	0.019	0.960	0	1.242
686	2018	4.143	17.166	1	1.386	0	1	1	0	0	0	0	0	24.898	-0.285	-0.023	0.019	0.960	0	1.445
686	2018	4.190	17.553	0	2.079	0	1	1	0	0	0	0	0	24.898	-0.285	-0.023	0.019	0.960	0	1.380
686	2018	4.007	16.059	1	2.485	0	0	0	0	0	0	1	0	24.898	-0.285	-0.023	0.019	0.960	0	1.210
686	2018	4.025	16.203	1	2.485	0	0	0	1	0	0	0	0	24.898	-0.285	-0.023	0.019	0.960	0	1.210
686	2018	4.220	17.804	1	2.197	0	0	0	1	0	0	0	0	24.898	-0.285	-0.023	0.019	0.960	0	1.242
686	2018	3.912	15.304	1	2.485	0	1	0	0	1	0	0	1	24.898	-0.285	-0.023	0.019	0.960	0	0.988
686	2018	3.892	15.146	0	2.485	0	0	0	0	1	0	0	0	24.898	-0.285	-0.023	0.019	0.960	0	1.078
686	2018	4.025	16.203	1	2.303	0	0	0	0	1	0	0	0	24.898	-0.285	-0.023	0.019	0.960	0	1.101
686	2018	3.829	14.658	1	1.609	0	0	0	0	1	0	0	0	24.898	-0.285	-0.023	0.019	0.960	0	1.184
686	2018	3.951	15.612	0	0.693	0	0	0	0	0	0	0	0	24.898	-0.285	-0.023	0.019	0.960	0	1.397
686	2018	3.970	15.763	1	1.609	0	1	1	0	0	0	0	0	24.898	-0.285	-0.023	0.019	0.960	0	1.424
686	2018	3.989	15.912	1	1.099	0	1	0	0	0	1	0	0	24.898	-0.285	-0.023	0.019	0.960	0	1.199
686	2018	3.850	14.824	0	1.099	0	0	0	0	0	0	0	0	24.898	-0.285	-0.023	0.019	0.960	0	1.357
686	2018	3.807	14.491	1	2.197	0	0	0	0	1	0	0	0	24.898	-0.285	-0.023	0.019	0.960	0	1.114
686	2018	4.025	16.203	1	2.639	0	1	0	0	0	0	0	0	24.898	-0.285	-0.023	0.019	0.960	0	1.111
686	2018	3.850	14.824	0	0.693	0	0	0	0	0	0	0	0	24.898	-0.285	-0.023	0.019	0.960	0	1.397
686	2018	3.871	14.986	1	0.693	0	1	1	0	0	0	0	0	24.898	-0.285	-0.023	0.019	0.960	0	1.507
686	2018	4.174	17.426	0	2.639	0	1	0	0	0	0	0	0	24.898	-0.285	-0.023	0.019	0.960	0	1.111
686	2018	3.970	15.763	1	2.197	0	0	0	0	0	0	0	0	24.898	-0.285	-0.023	0.019	0.960	0	1.242
686	2018	3.989	15.912	1	2.485	0	0	0	0	1	0	0	0	24.898	-0.285	-0.023	0.019	0.960	0	1.078
686	2018	4.094	16.764	1	2.485	0	0	0	0	1	0	0	0	24.898	-0.285	-0.023	0.019	0.960	0	0.958
686	2018	3.850	14.824	1	1.386	0	0	0	0	1	0	0	0	24.898	-0.285	-0.023	0.019	0.960	0	1.210
686	2018	4.025	16.203	1	2.485	0	1	0	0	0	0	0	0	24.898	-0.285	-0.023	0.019	0.960	0	1.130
686	2018	3.714	13.791	1	0.000	0	0	0	0	1	0	0	0	24.898	-0.285	-0.023	0.019	0.960	0	1.357
686	2018	3.970	15.763	1	2.398	0	0	0	0	1	0	0	0	24.898	-0.285	-0.023	0.019	0.960	0	1.089
686	2019	3.970	15.763	0	1.099	0	0	0	0	0	0	0	0	24.946	-0.270	0.079	0.063	0.960	1	1.287
686	2019	4.234	17.928	0	2.303	1	0	0	1	0	0	0	0	24.946	-0.270	0.079	0.063	0.960	1	1.224
686	2019	3.871	14.986	0	1.386	0	0	0	0	0	0	0	0	24.946	-0.270	0.079	0.063	0.960	1	1.257
686	2019	4.043	16.346	0	2.565	0	0	0	1	0	0	0	0	24.946	-0.270	0.079	0.063	0.960	1	1.121
686	2019	4.190	17.553	0	2.639	0	1	0	0	0	0	0	0	24.946	-0.270	0.079	0.063	0.960	1	1.024
686	2019	4.043	16.346	0	2.565	0	1	0	0	0	0	0	0	24.946	-0.270	0.079	0.063	0.960	1	1.034
686	2019	3.829	14.658	0	2.303	0	0	0	0	1	0	0	0	24.946	-0.270	0.079	0.063	0.960	1	1.013
686	2019	3.892	15.146	0	1.099	0	1	1	0	0	0	0	0	24.946	-0.270	0.079	0.063	0.960	1	1.408
686	2019	4.025	16.203	0	2.565	0	0	0	0	0	0	1	0	24.946	-0.270	0.079	0.063	0.960	1	1.121
686	2019	4.205	17.679	0	2.197	0	1	1	0	0	0	0	0	24.946	-0.270	0.079	0.063	0.960	1	1.299
686	2019	4.159	17.296	0	1.609	1	1	1	0	0	0	0	0	24.946	-0.270	0.079	0.063	0.960	1	1.419
686	2019	4.043	16.346	0	2.639	0	1	0	0	0	0	0	0	24.946	-0.270	0.079	0.063	0.960	1	1.024
686	2019	4.007	16.059	0	2.565	0	0	0	0	1	0	0	0	24.946	-0.270	0.079	0.063	0.960	1	0.846
686	2019	3.932	15.459	0	2.565	0	1	0	0	1	0	0	1	24.946	-0.270	0.079	0.063	0.960	1	0.879
686	2019	4.043	16.346	0	2.398	0	0	0	0	1	0	0	0	24.946	-0.270	0.079	0.063	0.960	1	1.000
686	2019	4.159	17.296	0	2.303	1	0	0	1	0	0	0	0	24.946	-0.270	0.079	0.063	0.960	1	1.224
686	2019	3.989	15.912	0	2.303	0	0	0	0	0	0	0	0	24.946	-0.270	0.079	0.063	0.960	1	1.152
686	2019	3.871	14.986	0	1.099	1	0	0	0	0	0	0	0	24.946	-0.270	0.079	0.063	0.960	1	1.351
686	2019	3.871	14.986	0	1.609	0	0	0	0	1	0	0	0	24.946	-0.270	0.079	0.063	0.960	1	1.102
686	2019	3.951	15.612	0	2.079	0	1	0	0	0	0	0	0	24.946	-0.270	0.079	0.063	0.960	1	1.096
686	2019	4.007	16.059	0	1.386	0	1	0	0	0	1	0	0	24.946	-0.270	0.079	0.063	0.960	1	1.082
686	2019	3.850	14.824	0	1.792	0	0	0	0	1	0	0	0	24.946	-0.270	0.079	0.063	0.960	1	1.080
686	2019	3.738	13.970	0	0.693	0	0	0	0	1	0	0	0	24.946	-0.270	0.079	0.063	0.960	1	1.211
686	2019	3.912	15.304	0	2.565	0	0	0	0	1	0	0	0	24.946	-0.270	0.079	0.063	0.960	1	0.977
686	2019	3.989	15.912	0	1.792	1	1	1	0	0	0	0	0	24.946	-0.270	0.079	0.063	0.960	1	1.401
686	2019	3.989	15.912	0	2.485	0	0	0	0	1	0	0	0	24.946	-0.270	0.079	0.063	0.960	1	0.988
686	2020	4.220	17.804	0	2.303	0	0	0	0	0	0	0	0	24.953	-0.292	0.078	0.021	0.960	0	1.034
686	2020	4.060	16.487	1	2.639	0	1	0	0	0	0	0	0	24.953	-0.292	0.078	0.021	0.960	0	1.018
686	2020	3.970	15.763	0	2.197	0	1	0	0	0	0	0	0	24.953	-0.292	0.078	0.021	0.960	0	1.076
686	2020	3.784	14.320	0	0.000	1	0	0	0	0	0	0	0	24.953	-0.292	0.078	0.021	0.960	0	1.451
686	2020	4.060	16.487	0	2.639	0	0	0	1	0	0	0	0	24.953	-0.292	0.078	0.021	0.960	0	1.106
686	2020	4.205	17.679	0	2.639	0	1	0	0	0	0	0	0	24.953	-0.292	0.078	0.021	0.960	0	1.018
686	2020	4.060	16.487	0	2.639	0	1	0	0	0	0	0	0	24.953	-0.292	0.078	0.021	0.960	0	1.018
686	2020	3.850	14.824	0	0.000	0	0	0	0	0	0	0	0	24.953	-0.292	0.078	0.021	0.960	0	1.393
686	2020	4.007	16.059	0	2.565	0	0	0	0	1	0	0	0	24.953	-0.292	0.078	0.021	0.960	0	0.971
686	2020	4.174	17.426	0	1.792	1	0	0	0	0	0	0	0	24.953	-0.292	0.078	0.021	0.960	0	1.174
686	2020	3.761	14.147	1	1.609	0	0	0	0	1	0	0	0	24.953	-0.292	0.078	0.021	0.960	0	1.097
686	2020	4.043	16.346	1	2.639	0	0	0	0	0	0	1	0	24.953	-0.292	0.078	0.021	0.960	0	1.106
686	2020	3.850	14.824	0	2.398	0	0	0	0	1	0	0	0	24.953	-0.292	0.078	0.021	0.960	0	0.994
686	2020	3.989	15.912	0	1.386	0	0	0	0	0	0	0	0	24.953	-0.292	0.078	0.021	0.960	0	1.149
686	2020	3.892	15.146	0	1.386	1	0	0	0	0	0	0	0	24.953	-0.292	0.078	0.021	0.960	0	1.221
686	2020	4.043	16.346	0	0.000	1	0	0	0	0	0	0	0	24.953	-0.292	0.078	0.021	0.960	0	1.451
686	2020	4.220	17.804	0	0.000	0	1	1	0	0	0	0	0	24.953	-0.292	0.078	0.021	0.960	0	1.504
686	2020	4.025	16.203	1	1.609	0	1	0	0	0	1	0	0	24.953	-0.292	0.078	0.021	0.960	0	1.048
686	2020	3.892	15.146	1	0.000	1	0	0	0	1	0	0	0	24.953	-0.292	0.078	0.021	0.960	0	1.346
686	2020	4.025	16.203	1	0.000	0	0	0	0	0	0	0	0	24.953	-0.292	0.078	0.021	0.960	0	1.393
686	2020	3.912	15.304	0	1.386	0	0	0	0	0	0	0	0	24.953	-0.292	0.078	0.021	0.960	0	1.149
686	2020	4.060	16.487	1	2.485	0	0	0	0	1	0	0	0	24.953	-0.292	0.078	0.021	0.960	0	0.982
686	2020	3.784	14.320	0	1.946	1	0	0	0	0	0	0	0	24.953	-0.292	0.078	0.021	0.960	0	1.258
686	2020	3.892	15.146	1	1.792	0	0	0	0	1	0	0	0	24.953	-0.292	0.078	0.021	0.960	0	1.074
686	2020	4.007	16.059	1	2.398	0	0	0	0	0	0	0	0	24.953	-0.292	0.078	0.021	0.960	0	1.135
686	2020	4.043	16.346	0	0.000	0	1	1	0	0	0	0	0	24.953	-0.292	0.078	0.021	0.960	0	1.504
686	2020	4.248	18.050	0	2.398	1	0	0	1	0	0	0	0	24.953	-0.292	0.078	0.021	0.960	0	1.101
686	2020	3.932	15.459	0	2.639	0	0	0	0	1	0	0	0	24.953	-0.292	0.078	0.021	0.960	0	0.960
686	2020	3.892	15.146	0	1.609	0	0	0	0	0	0	0	0	24.953	-0.292	0.078	0.021	0.960	0	1.122
686	2020	3.871	14.986	1	1.946	0	0	0	0	1	0	0	0	24.953	-0.292	0.078	0.021	0.960	0	1.054
686	2020	3.664	13.422	0	0.000	0	1	1	0	0	0	0	0	24.953	-0.292	0.078	0.021	0.960	0	1.504
686	2020	3.738	13.970	0	0.000	0	1	1	0	0	0	0	0	24.953	-0.292	0.078	0.021	0.960	0	1.504
686	2020	3.892	15.146	0	0.000	0	1	1	0	0	0	0	0	24.953	-0.292	0.078	0.021	0.960	0	1.504
686	2020	4.007	16.059	0	1.946	1	0	0	0	0	0	0	0	24.953	-0.292	0.078	0.021	0.960	0	1.156
686	2020	3.951	15.612	1	2.639	0	1	0	0	1	0	0	1	24.953	-0.292	0.078	0.021	0.960	0	0.860
686	2020	4.174	17.426	0	2.398	1	0	0	1	0	0	0	0	24.953	-0.292	0.078	0.021	0.960	0	1.101
712	2014	3.850	14.824	1	1.792	0	1	1	0	0	0	0	0	23.445	-0.304	0.851	0.115	2.917	0	0.922
712	2014	4.043	16.346	0	1.792	0	1	0	0	0	0	0	0	23.445	-0.304	0.851	0.115	2.917	0	0.433
712	2014	3.807	14.491	1	1.099	0	1	1	0	0	0	0	0	23.445	-0.304	0.851	0.115	2.917	0	1.018
712	2014	4.007	16.059	1	1.099	0	1	0	0	1	0	0	0	23.445	-0.304	0.851	0.115	2.917	0	0.344
712	2014	3.871	14.986	0	2.197	0	0	0	0	0	0	0	0	23.445	-0.304	0.851	0.115	2.917	0	0.491
712	2014	3.829	14.658	0	2.197	0	1	0	0	1	0	0	0	23.445	-0.304	0.851	0.115	2.917	0	0.297
712	2014	3.932	15.459	0	2.197	0	1	0	0	1	0	0	1	23.445	-0.304	0.851	0.115	2.917	0	0.297
712	2014	3.932	15.459	1	1.946	0	1	1	0	0	0	0	0	23.445	-0.304	0.851	0.115	2.917	0	0.759
712	2014	3.892	15.146	1	0.000	0	1	1	0	0	0	0	0	23.445	-0.304	0.851	0.115	2.917	0	1.157
712	2014	3.871	14.986	0	1.792	0	1	0	0	1	0	0	0	23.445	-0.304	0.851	0.115	2.917	0	0.389
712	2015	3.932	15.459	1	2.079	0	1	1	0	0	0	0	0	23.712	-0.290	0.723	0.249	1.756	0	0.731
712	2015	3.850	14.824	0	2.303	0	1	0	0	1	0	0	0	23.712	-0.290	0.723	0.249	1.756	0	0.264
712	2015	3.951	15.612	0	2.303	0	1	0	0	0	0	0	0	23.712	-0.290	0.723	0.249	1.756	0	0.506
712	2015	3.892	15.146	0	2.303	0	0	0	0	0	0	0	0	23.712	-0.290	0.723	0.249	1.756	0	0.462
712	2015	3.932	15.459	1	0.693	0	1	1	0	0	0	0	0	23.712	-0.290	0.723	0.249	1.756	0	1.067
712	2015	3.871	14.986	1	0.000	0	1	0	0	1	0	0	1	23.712	-0.290	0.723	0.249	1.756	0	0.566
712	2015	3.892	15.146	1	1.946	0	1	1	0	0	0	0	0	23.712	-0.290	0.723	0.249	1.756	0	0.894
712	2015	4.060	16.487	0	1.946	0	1	0	0	0	0	0	0	23.712	-0.290	0.723	0.249	1.756	0	0.393
712	2015	3.892	15.146	0	1.946	0	1	0	0	1	0	0	0	23.712	-0.290	0.723	0.249	1.756	0	0.347
712	2015	3.332	11.104	0	0.000	0	0	0	0	1	0	0	0	23.712	-0.290	0.723	0.249	1.756	0	0.839
712	2015	3.850	14.824	1	1.386	0	1	1	0	0	0	0	0	23.712	-0.290	0.723	0.249	1.756	0	0.974
712	2016	3.970	15.763	0	2.398	0	1	0	0	0	0	0	0	23.988	-0.230	0.468	0.089	1.752	0	0.672
712	2016	3.871	14.986	1	1.609	0	1	1	0	0	0	0	0	23.988	-0.230	0.468	0.089	1.752	0	1.074
712	2016	3.871	14.986	0	2.398	0	1	0	0	1	0	0	0	23.988	-0.230	0.468	0.089	1.752	0	0.460
712	2016	3.912	15.304	0	2.079	0	1	0	0	1	0	0	0	23.988	-0.230	0.468	0.089	1.752	0	0.524
712	2016	4.078	16.626	0	2.079	0	1	0	0	0	0	0	0	23.988	-0.230	0.468	0.089	1.752	0	0.565
712	2016	3.367	11.339	0	0.693	0	0	0	0	1	0	0	0	23.988	-0.230	0.468	0.089	1.752	0	0.881
712	2016	3.912	15.304	0	0.000	0	1	0	0	0	1	0	0	23.988	-0.230	0.468	0.089	1.752	0	0.927
712	2016	3.970	15.763	1	2.197	0	1	1	0	0	0	0	0	23.988	-0.230	0.468	0.089	1.752	0	0.867
712	2016	3.951	15.612	1	1.099	0	1	1	0	0	0	0	0	23.988	-0.230	0.468	0.089	1.752	0	1.137
712	2016	3.892	15.146	1	0.693	0	1	0	0	1	0	0	1	23.988	-0.230	0.468	0.089	1.752	0	0.618
712	2017	3.970	15.763	1	1.386	0	1	1	0	0	0	0	0	24.230	-0.181	0.255	0.044	1.752	0	1.021
712	2017	3.892	15.146	1	1.792	0	1	1	0	0	0	0	0	24.230	-0.181	0.255	0.044	1.752	0	0.965
712	2017	3.970	15.763	1	2.303	0	1	1	0	0	0	0	0	24.230	-0.181	0.255	0.044	1.752	0	0.750
712	2017	3.401	11.568	0	1.099	0	0	0	0	1	0	0	0	24.230	-0.181	0.255	0.044	1.752	0	0.715
712	2017	3.989	15.912	0	2.485	0	1	0	0	0	0	0	0	24.230	-0.181	0.255	0.044	1.752	0	0.538
712	2018	3.434	11.792	0	1.386	0	0	0	0	1	0	0	0	24.122	-0.194	0.091	-0.029	0.638	0	0.735
712	2018	3.912	15.304	1	1.946	0	1	1	0	0	0	0	0	24.122	-0.194	0.091	-0.029	0.638	0	0.872
712	2018	3.989	15.912	1	1.609	0	1	1	0	0	0	0	0	24.122	-0.194	0.091	-0.029	0.638	0	0.922
712	2018	3.829	14.658	1	0.000	0	1	1	0	0	0	0	0	24.122	-0.194	0.091	-0.029	0.638	0	1.238
712	2018	4.007	16.059	1	2.398	0	1	1	0	0	0	0	0	24.122	-0.194	0.091	-0.029	0.638	0	0.937
712	2018	3.912	15.304	1	0.000	0	1	1	0	0	0	0	0	24.122	-0.194	0.091	-0.029	0.638	0	1.238
712	2018	3.332	11.104	0	0.000	0	0	0	1	1	0	0	0	24.122	-0.194	0.091	-0.029	0.638	0	0.950
712	2019	3.932	15.459	1	0.693	0	1	1	0	0	0	0	0	24.030	-0.213	0.268	0.027	0.638	0	0.951
712	2019	4.025	16.203	1	2.485	0	1	1	0	0	0	0	0	24.030	-0.213	0.268	0.027	0.638	0	0.666
712	2019	3.912	15.304	0	0.000	0	0	0	0	1	0	0	0	24.030	-0.213	0.268	0.027	0.638	0	0.844
712	2019	3.850	14.824	1	0.693	0	1	1	0	0	0	0	0	24.030	-0.213	0.268	0.027	0.638	0	1.071
712	2019	3.466	12.011	0	1.609	0	0	0	0	1	0	0	0	24.030	-0.213	0.268	0.027	0.638	0	0.567
712	2019	3.367	11.339	0	0.693	0	0	0	1	1	0	0	0	24.030	-0.213	0.268	0.027	0.638	0	0.732
712	2020	3.497	12.226	0	1.792	0	0	0	0	1	0	0	0	23.889	-0.257	0.316	0.006	0.638	0	0.509
712	2020	3.871	14.986	0	0.000	0	1	0	0	0	0	0	0	23.889	-0.257	0.316	0.006	0.638	0	0.892
712	2020	3.871	14.986	1	1.099	0	1	1	0	0	0	0	0	23.889	-0.257	0.316	0.006	0.638	0	1.004
712	2020	3.951	15.612	1	1.099	1	1	1	0	0	0	0	0	23.889	-0.257	0.316	0.006	0.638	0	0.965
712	2020	4.043	16.346	0	2.565	0	1	1	0	0	0	0	0	23.889	-0.257	0.316	0.006	0.638	0	0.632
712	2020	3.932	15.459	0	0.693	0	0	0	0	1	0	0	0	23.889	-0.257	0.316	0.006	0.638	0	0.713
712	2020	3.401	11.568	0	1.099	0	0	0	0	1	0	0	0	23.889	-0.257	0.316	0.006	0.638	0	0.642
728	2008	3.664	13.422	0	1.386	0	1	1	0	0	0	0	0	23.201	-0.511	0.651	0.100	0.406	1	0.977
728	2008	3.714	13.791	0	0.693	0	0	0	0	1	0	0	0	23.201	-0.511	0.651	0.100	0.406	1	0.729
728	2008	3.761	14.147	0	0.693	0	1	1	0	0	0	0	0	23.201	-0.511	0.651	0.100	0.406	1	1.069
728	2008	3.970	15.763	0	0.693	0	1	1	0	0	0	0	0	23.201	-0.511	0.651	0.100	0.406	1	0.948
728	2008	3.738	13.970	0	0.693	0	0	0	0	1	0	0	0	23.201	-0.511	0.651	0.100	0.406	1	0.729
728	2008	3.871	14.986	0	0.693	0	1	0	0	1	0	0	1	23.201	-0.511	0.651	0.100	0.406	1	0.608
728	2008	3.689	13.608	0	0.000	1	1	1	0	0	0	0	0	23.201	-0.511	0.651	0.100	0.406	1	1.121
728	2008	3.738	13.970	0	0.693	0	0	0	0	1	0	0	0	23.201	-0.511	0.651	0.100	0.406	1	0.729
728	2008	3.989	15.912	0	0.693	0	0	0	0	0	0	1	0	23.201	-0.511	0.651	0.100	0.406	1	0.903
728	2008	3.970	15.763	0	0.693	0	1	1	0	0	0	0	0	23.201	-0.511	0.651	0.100	0.406	1	0.948
728	2008	4.007	16.059	0	0.693	0	1	0	0	0	1	0	0	23.201	-0.511	0.651	0.100	0.406	1	0.662
728	2008	3.784	14.320	0	0.693	1	0	0	1	0	0	0	0	23.201	-0.511	0.651	0.100	0.406	1	0.991
728	2008	3.784	14.320	0	0.693	0	0	0	0	1	0	0	0	23.201	-0.511	0.651	0.100	0.406	1	0.729
728	2008	3.932	15.459	0	0.693	0	0	0	1	0	0	0	0	23.201	-0.511	0.651	0.100	0.406	1	0.903
728	2008	3.807	14.491	0	0.693	0	0	0	0	1	0	0	0	23.201	-0.511	0.651	0.100	0.406	1	0.729
728	2008	3.761	14.147	0	0.693	0	0	0	0	1	0	0	0	23.201	-0.511	0.651	0.100	0.406	1	0.729
728	2008	3.611	13.039	0	0.000	0	0	0	0	1	0	0	0	23.201	-0.511	0.651	0.100	0.406	1	0.841
728	2009	3.892	15.146	0	1.099	0	1	0	0	1	0	0	1	24.104	-0.727	0.646	0.099	0.406	1	0.426
728	2009	3.638	13.232	0	0.693	0	0	0	0	1	0	0	0	24.104	-0.727	0.646	0.099	0.406	1	0.640
728	2009	3.989	15.912	0	1.099	0	1	1	0	0	0	0	0	24.104	-0.727	0.646	0.099	0.406	1	0.811
728	2009	3.951	15.612	0	1.099	0	0	0	1	0	0	0	0	24.104	-0.727	0.646	0.099	0.406	1	0.761
728	2009	4.007	16.059	0	1.099	0	0	0	0	0	0	1	0	24.104	-0.727	0.646	0.099	0.406	1	0.761
728	2009	3.784	14.320	0	1.099	0	0	0	0	1	0	0	0	24.104	-0.727	0.646	0.099	0.406	1	0.564
728	2009	3.807	14.491	0	1.099	1	0	0	1	0	0	0	0	24.104	-0.727	0.646	0.099	0.406	1	0.859
728	2009	3.761	14.147	0	1.099	0	0	0	0	1	0	0	0	24.104	-0.727	0.646	0.099	0.406	1	0.564
728	2009	3.784	14.320	0	1.099	0	1	1	0	0	0	0	0	24.104	-0.727	0.646	0.099	0.406	1	0.946
728	2009	3.807	14.491	0	1.099	0	0	0	0	1	0	0	0	24.104	-0.727	0.646	0.099	0.406	1	0.564
728	2009	3.761	14.147	0	1.099	0	0	0	0	1	0	0	0	24.104	-0.727	0.646	0.099	0.406	1	0.564
728	2009	3.829	14.658	0	1.099	0	0	0	0	1	0	0	0	24.104	-0.727	0.646	0.099	0.406	1	0.564
728	2009	3.714	13.791	0	0.693	1	1	1	0	0	0	0	0	24.104	-0.727	0.646	0.099	0.406	1	0.964
728	2009	3.689	13.608	0	1.609	0	1	1	0	0	0	0	0	24.104	-0.727	0.646	0.099	0.406	1	0.871
728	2009	3.738	13.970	0	1.099	0	0	0	0	1	0	0	0	24.104	-0.727	0.646	0.099	0.406	1	0.564
728	2009	4.159	17.296	0	0.000	0	1	1	0	0	0	0	0	24.104	-0.727	0.646	0.099	0.406	1	0.974
728	2009	4.025	16.203	0	1.099	0	1	0	0	0	1	0	0	24.104	-0.727	0.646	0.099	0.406	1	0.488
728	2010	3.664	13.422	0	1.099	0	0	0	0	1	0	0	0	23.938	-0.920	0.311	0.060	0.406	1	0.623
728	2010	3.761	14.147	0	1.386	0	0	0	0	1	0	0	0	23.938	-0.920	0.311	0.060	0.406	1	0.569
728	2010	4.007	16.059	0	1.386	0	1	1	0	0	0	0	0	23.938	-0.920	0.311	0.060	0.406	1	0.815
728	2010	3.970	15.763	0	1.386	0	0	0	0	0	0	0	0	23.938	-0.920	0.311	0.060	0.406	1	0.765
728	2010	3.829	14.658	0	1.386	0	0	0	0	1	0	0	0	23.938	-0.920	0.311	0.060	0.406	1	0.569
728	2010	3.829	14.658	0	1.386	1	0	0	0	0	0	0	0	23.938	-0.920	0.311	0.060	0.406	1	0.863
728	2010	3.784	14.320	0	1.386	0	0	0	0	1	0	0	0	23.938	-0.920	0.311	0.060	0.406	1	0.569
728	2010	3.807	14.491	0	0.000	0	1	1	0	0	0	0	0	23.938	-0.920	0.311	0.060	0.406	1	1.017
728	2010	3.738	13.970	0	1.099	1	1	1	0	0	0	0	0	23.938	-0.920	0.311	0.060	0.406	1	0.951
728	2010	3.807	14.491	0	1.386	0	0	0	0	1	0	0	0	23.938	-0.920	0.311	0.060	0.406	1	0.569
728	2010	3.714	13.791	0	1.792	0	1	1	0	0	0	0	0	23.938	-0.920	0.311	0.060	0.406	1	0.891
728	2010	3.850	14.824	0	0.000	0	0	0	0	1	0	0	0	23.938	-0.920	0.311	0.060	0.406	1	0.811
728	2010	3.912	15.304	0	1.386	0	1	0	0	1	0	0	1	23.938	-0.920	0.311	0.060	0.406	1	0.431
728	2010	4.174	17.426	0	0.693	0	1	1	0	0	0	0	0	23.938	-0.920	0.311	0.060	0.406	1	0.921
728	2010	4.025	16.203	0	1.386	0	0	0	0	0	0	1	0	23.938	-0.920	0.311	0.060	0.406	1	0.765
728	2010	3.784	14.320	0	1.386	0	0	0	0	1	0	0	0	23.938	-0.920	0.311	0.060	0.406	1	0.569
728	2010	4.043	16.346	0	1.386	0	1	0	0	0	1	0	0	23.938	-0.920	0.311	0.060	0.406	1	0.493
728	2010	3.850	14.824	0	1.386	0	0	0	0	1	0	0	0	23.938	-0.920	0.311	0.060	0.406	1	0.569
728	2011	3.932	15.459	0	1.609	0	1	0	0	1	0	0	1	23.841	-1.064	0.081	0.037	0.406	1	0.439
728	2011	3.989	15.912	0	0.000	0	0	0	0	1	0	0	0	23.841	-1.064	0.081	0.037	0.406	1	0.851
728	2011	4.025	16.203	0	1.609	0	1	1	0	0	0	0	0	23.841	-1.064	0.081	0.037	0.406	1	0.821
728	2011	3.850	14.824	0	1.609	1	0	0	0	0	0	0	0	23.841	-1.064	0.081	0.037	0.406	1	0.868
728	2011	3.807	14.491	0	1.609	0	0	0	0	1	0	0	0	23.841	-1.064	0.081	0.037	0.406	1	0.576
728	2011	3.784	14.320	0	1.609	0	0	0	0	1	0	0	0	23.841	-1.064	0.081	0.037	0.406	1	0.576
728	2011	3.892	15.146	0	0.000	0	0	0	0	1	0	0	0	23.841	-1.064	0.081	0.037	0.406	1	0.851
728	2011	3.871	14.986	0	1.609	0	0	0	0	1	0	0	0	23.841	-1.064	0.081	0.037	0.406	1	0.576
728	2011	3.989	15.912	0	1.609	0	0	0	0	0	0	0	0	23.841	-1.064	0.081	0.037	0.406	1	0.771
728	2011	3.850	14.824	0	1.609	0	0	0	0	0	0	0	0	23.841	-1.064	0.081	0.037	0.406	1	0.771
728	2011	3.761	14.147	0	1.386	1	1	1	0	0	0	0	0	23.841	-1.064	0.081	0.037	0.406	1	0.947
728	2011	4.190	17.553	0	1.099	0	1	1	0	0	0	0	0	23.841	-1.064	0.081	0.037	0.406	1	0.899
728	2011	3.829	14.658	0	1.609	0	0	0	0	1	0	0	0	23.841	-1.064	0.081	0.037	0.406	1	0.576
728	2011	3.871	14.986	0	0.693	0	0	0	0	1	0	0	0	23.841	-1.064	0.081	0.037	0.406	1	0.740
728	2011	3.829	14.658	0	0.693	0	1	1	0	0	0	0	0	23.841	-1.064	0.081	0.037	0.406	1	0.957
728	2011	3.738	13.970	0	1.946	0	1	1	0	0	0	0	0	23.841	-1.064	0.081	0.037	0.406	1	0.906
728	2011	3.807	14.491	0	1.609	0	0	0	0	1	0	0	0	23.841	-1.064	0.081	0.037	0.406	1	0.576
728	2011	3.689	13.608	0	1.386	0	0	0	0	1	0	0	0	23.841	-1.064	0.081	0.037	0.406	1	0.618
728	2011	4.043	16.346	0	1.609	0	0	0	0	0	0	1	0	23.841	-1.064	0.081	0.037	0.406	1	0.771
728	2011	4.060	16.487	0	1.609	0	1	0	0	0	1	0	0	23.841	-1.064	0.081	0.037	0.406	1	0.500
728	2012	4.205	17.679	0	1.386	0	1	1	0	0	0	0	0	23.854	-1.058	0.265	0.027	0.406	1	0.877
728	2012	3.850	14.824	0	1.099	0	1	1	0	0	0	0	0	23.854	-1.058	0.265	0.027	0.406	1	0.919
728	2012	3.761	14.147	0	2.079	0	1	1	0	0	0	0	0	23.854	-1.058	0.265	0.027	0.406	1	0.907
728	2012	3.714	13.791	0	1.609	0	0	0	0	1	0	0	0	23.854	-1.058	0.265	0.027	0.406	1	0.602
728	2012	4.043	16.346	0	1.792	0	1	1	0	0	0	0	0	23.854	-1.058	0.265	0.027	0.406	1	0.814
728	2012	3.850	14.824	0	1.792	0	0	0	0	1	0	0	0	23.854	-1.058	0.265	0.027	0.406	1	0.567
728	2012	3.829	14.658	0	1.792	0	0	0	0	1	0	0	0	23.854	-1.058	0.265	0.027	0.406	1	0.567
728	2012	4.007	16.059	0	0.693	0	0	0	0	1	0	0	0	23.854	-1.058	0.265	0.027	0.406	1	0.763
728	2012	3.892	15.146	0	1.792	0	0	0	0	1	0	0	0	23.854	-1.058	0.265	0.027	0.406	1	0.567
728	2012	3.892	15.146	0	1.099	0	0	0	0	1	0	0	0	23.854	-1.058	0.265	0.027	0.406	1	0.694
728	2012	4.007	16.059	0	1.792	0	0	0	0	0	0	0	0	23.854	-1.058	0.265	0.027	0.406	1	0.764
728	2012	4.078	16.626	0	1.792	0	1	0	0	0	1	0	0	23.854	-1.058	0.265	0.027	0.406	1	0.492
728	2012	3.912	15.304	0	0.693	0	0	0	0	1	0	0	0	23.854	-1.058	0.265	0.027	0.406	1	0.763
728	2012	3.807	14.491	0	1.792	0	0	0	0	1	0	0	0	23.854	-1.058	0.265	0.027	0.406	1	0.567
728	2012	3.784	14.320	0	1.609	1	1	1	0	0	0	0	0	23.854	-1.058	0.265	0.027	0.406	1	0.935
728	2012	3.951	15.612	0	1.792	0	1	0	0	1	1	0	1	23.854	-1.058	0.265	0.027	0.406	1	0.247
728	2012	4.060	16.487	0	1.792	0	0	0	0	0	0	1	0	23.854	-1.058	0.265	0.027	0.406	1	0.764
728	2012	3.871	14.986	0	1.792	0	0	0	0	0	0	0	0	23.854	-1.058	0.265	0.027	0.406	1	0.764
728	2012	3.829	14.658	0	1.792	0	0	0	0	1	0	0	0	23.854	-1.058	0.265	0.027	0.406	1	0.567
728	2012	3.871	14.986	0	1.792	1	0	0	0	0	0	0	0	23.854	-1.058	0.265	0.027	0.406	1	0.862
728	2013	3.871	14.986	0	1.946	0	0	0	0	1	0	0	0	24.135	-0.717	0.139	0.043	0.406	1	0.493
728	2013	3.912	15.304	0	1.946	0	0	0	0	1	0	0	0	24.135	-0.717	0.139	0.043	0.406	1	0.493
728	2013	3.738	13.970	0	1.792	0	0	0	0	1	0	0	0	24.135	-0.717	0.139	0.043	0.406	1	0.524
728	2013	4.025	16.203	0	1.946	0	0	0	0	0	0	0	0	24.135	-0.717	0.139	0.043	0.406	1	0.700
728	2013	3.970	15.763	0	1.946	0	1	0	0	0	1	0	0	24.135	-0.717	0.139	0.043	0.406	1	0.413
728	2013	4.025	16.203	0	1.099	0	0	0	0	1	0	1	0	24.135	-0.717	0.139	0.043	0.406	1	0.655
728	2013	4.025	16.203	0	0.000	0	1	1	0	0	0	0	0	24.135	-0.717	0.139	0.043	0.406	1	1.040
728	2013	3.892	15.146	0	1.946	0	0	0	0	0	0	0	0	24.135	-0.717	0.139	0.043	0.406	1	0.700
728	2013	3.871	14.986	0	1.386	0	1	1	0	0	0	0	0	24.135	-0.717	0.139	0.043	0.406	1	0.843
728	2013	3.932	15.459	0	1.099	0	0	0	0	1	0	0	0	24.135	-0.717	0.139	0.043	0.406	1	0.655
728	2013	3.892	15.146	0	1.946	1	0	0	0	0	0	0	0	24.135	-0.717	0.139	0.043	0.406	1	0.803
728	2013	3.912	15.304	0	1.386	0	0	0	0	1	0	0	0	24.135	-0.717	0.139	0.043	0.406	1	0.602
728	2013	3.970	15.763	0	0.000	0	1	1	0	0	0	0	0	24.135	-0.717	0.139	0.043	0.406	1	1.040
728	2013	3.850	14.824	0	1.946	0	0	0	0	1	0	0	0	24.135	-0.717	0.139	0.043	0.406	1	0.493
728	2013	3.932	15.459	0	1.792	0	1	0	0	1	0	0	1	24.135	-0.717	0.139	0.043	0.406	1	0.382
728	2013	3.850	14.824	0	1.946	0	0	0	0	1	0	0	0	24.135	-0.717	0.139	0.043	0.406	1	0.493
728	2013	3.829	14.658	0	1.946	0	0	0	0	1	0	0	0	24.135	-0.717	0.139	0.043	0.406	1	0.493
728	2013	3.784	14.320	0	0.000	0	1	1	0	0	0	0	0	24.135	-0.717	0.139	0.043	0.406	1	1.153
728	2014	3.989	15.912	0	2.079	0	1	0	0	0	1	0	0	24.696	-0.398	0.601	0.080	0.333	1	0.322
728	2014	3.892	15.146	0	1.609	0	1	1	0	0	0	0	0	24.696	-0.398	0.601	0.080	0.333	1	0.763
728	2014	3.807	14.491	0	0.693	0	1	1	0	0	0	0	0	24.696	-0.398	0.601	0.080	0.333	1	1.031
728	2014	3.951	15.612	0	1.946	0	1	0	0	1	0	0	1	24.696	-0.398	0.601	0.080	0.333	1	0.284
728	2014	3.871	14.986	0	2.079	0	0	0	0	1	0	0	0	24.696	-0.398	0.601	0.080	0.333	1	0.407
728	2014	3.932	15.459	0	1.609	0	0	0	0	1	0	0	0	24.696	-0.398	0.601	0.080	0.333	1	0.506
728	2014	3.932	15.459	0	2.079	0	0	0	0	1	0	0	0	24.696	-0.398	0.601	0.080	0.333	1	0.407
728	2014	3.912	15.304	0	2.079	0	0	0	0	0	0	0	0	24.696	-0.398	0.601	0.080	0.333	1	0.627
728	2014	3.951	15.612	0	1.386	0	0	0	0	1	0	0	0	24.696	-0.398	0.601	0.080	0.333	1	0.550
728	2014	3.989	15.912	0	0.693	0	1	1	0	0	0	0	0	24.696	-0.398	0.601	0.080	0.333	1	0.906
728	2014	3.871	14.986	0	2.079	0	0	0	0	1	0	0	0	24.696	-0.398	0.601	0.080	0.333	1	0.407
728	2014	3.912	15.304	0	2.079	1	0	0	0	0	0	0	0	24.696	-0.398	0.601	0.080	0.333	1	0.736
728	2014	4.043	16.346	0	2.079	0	0	0	0	0	0	0	0	24.696	-0.398	0.601	0.080	0.333	1	0.627
728	2014	4.043	16.346	0	1.386	0	0	0	0	0	0	1	0	24.696	-0.398	0.601	0.080	0.333	1	0.749
728	2014	3.584	12.842	0	0.000	0	0	0	0	1	0	0	0	24.696	-0.398	0.601	0.080	0.333	1	0.795
728	2014	4.043	16.346	0	0.693	0	1	1	0	0	0	0	0	24.696	-0.398	0.601	0.080	0.333	1	0.906
728	2014	3.761	14.147	0	1.946	0	0	0	0	1	0	0	0	24.696	-0.398	0.601	0.080	0.333	1	0.436
728	2014	3.892	15.146	0	2.079	0	0	0	0	1	0	0	0	24.696	-0.398	0.601	0.080	0.333	1	0.407
728	2014	3.850	14.824	0	2.079	0	0	0	0	1	0	0	0	24.696	-0.398	0.601	0.080	0.333	1	0.407
728	2015	3.951	15.612	0	1.792	0	0	0	0	1	0	0	0	25.008	-0.324	0.289	0.138	0.352	1	0.480
728	2015	4.060	16.487	0	2.197	0	0	0	0	0	0	0	0	25.008	-0.324	0.289	0.138	0.352	1	0.616
728	2015	3.912	15.304	0	1.792	0	1	1	0	0	0	0	0	25.008	-0.324	0.289	0.138	0.352	1	0.742
728	2015	4.060	16.487	0	1.099	0	1	1	0	0	0	0	0	25.008	-0.324	0.289	0.138	0.352	1	0.854
728	2015	3.829	14.658	0	1.099	0	1	1	0	0	0	0	0	25.008	-0.324	0.289	0.138	0.352	1	0.984
728	2015	3.932	15.459	0	2.197	1	0	0	0	0	0	0	0	25.008	-0.324	0.289	0.138	0.352	1	0.726
728	2015	4.007	16.059	0	2.197	0	1	0	0	0	1	0	0	25.008	-0.324	0.289	0.138	0.352	1	0.308
728	2015	3.970	15.763	0	2.079	0	1	0	0	1	0	0	1	25.008	-0.324	0.289	0.138	0.352	1	0.265
728	2015	3.970	15.763	0	1.609	0	0	0	0	1	0	0	0	25.008	-0.324	0.289	0.138	0.352	1	0.517
728	2015	3.871	14.986	0	2.197	0	0	0	0	1	0	0	0	25.008	-0.324	0.289	0.138	0.352	1	0.394
728	2015	3.784	14.320	0	2.079	0	0	0	0	1	0	0	0	25.008	-0.324	0.289	0.138	0.352	1	0.420
728	2015	4.060	16.487	0	1.609	0	0	0	0	0	0	1	0	25.008	-0.324	0.289	0.138	0.352	1	0.720
728	2015	3.912	15.304	0	2.197	0	0	0	0	1	0	0	0	25.008	-0.324	0.289	0.138	0.352	1	0.394
728	2015	4.007	16.059	0	1.099	0	1	1	0	0	0	0	0	25.008	-0.324	0.289	0.138	0.352	1	0.854
728	2015	3.932	15.459	0	2.197	0	0	0	0	0	0	0	0	25.008	-0.324	0.289	0.138	0.352	1	0.616
728	2015	3.951	15.612	0	2.197	0	0	0	0	1	0	0	0	25.008	-0.324	0.289	0.138	0.352	1	0.394
728	2015	3.611	13.039	0	0.693	0	0	0	0	1	0	0	0	25.008	-0.324	0.289	0.138	0.352	1	0.688
728	2015	3.892	15.146	0	2.197	0	0	0	0	1	0	0	0	25.008	-0.324	0.289	0.138	0.352	1	0.394
728	2016	3.850	14.824	0	1.386	0	1	1	0	0	0	0	0	24.996	-0.344	0.226	0.067	0.352	1	1.064
728	2016	4.078	16.626	0	1.792	0	0	0	0	0	0	1	0	24.996	-0.344	0.226	0.067	0.352	1	0.836
728	2016	3.892	15.146	0	2.303	0	0	0	0	1	0	0	0	24.996	-0.344	0.226	0.067	0.352	1	0.556
728	2016	4.025	16.203	0	2.303	0	1	0	0	0	1	0	0	24.996	-0.344	0.226	0.067	0.352	1	0.480
728	2016	3.912	15.304	0	0.000	1	0	0	0	0	0	0	0	24.996	-0.344	0.226	0.067	0.352	1	1.162
728	2016	3.951	15.612	0	2.303	1	0	0	0	0	0	0	0	24.996	-0.344	0.226	0.067	0.352	1	0.853
728	2016	3.989	15.912	0	1.792	0	0	0	0	1	0	0	0	24.996	-0.344	0.226	0.067	0.352	1	0.651
728	2016	3.989	15.912	0	2.197	0	1	0	0	1	0	0	1	24.996	-0.344	0.226	0.067	0.352	1	0.439
728	2016	4.078	16.626	0	1.386	0	1	1	0	0	0	0	0	24.996	-0.344	0.226	0.067	0.352	1	1.064
728	2016	3.638	13.232	0	1.099	0	0	0	0	1	0	0	0	24.996	-0.344	0.226	0.067	0.352	1	0.771
728	2016	3.912	15.304	0	2.303	0	0	0	0	1	0	0	0	24.996	-0.344	0.226	0.067	0.352	1	0.556
728	2016	3.951	15.612	0	2.303	0	0	0	0	0	0	0	0	24.996	-0.344	0.226	0.067	0.352	1	0.754
728	2016	3.970	15.763	0	2.303	0	0	0	0	1	0	0	0	24.996	-0.344	0.226	0.067	0.352	1	0.556
728	2016	3.932	15.459	0	2.303	0	0	0	0	1	0	0	0	24.996	-0.344	0.226	0.067	0.352	1	0.556
728	2016	3.932	15.459	0	1.946	0	1	1	0	0	0	0	0	24.996	-0.344	0.226	0.067	0.352	1	0.860
728	2016	3.970	15.763	0	1.946	0	0	0	0	1	0	0	0	24.996	-0.344	0.226	0.067	0.352	1	0.623
728	2016	3.784	14.320	0	0.000	0	0	0	0	1	0	0	0	24.996	-0.344	0.226	0.067	0.352	1	0.939
728	2016	4.078	16.626	0	2.303	0	0	0	0	0	0	0	0	24.996	-0.344	0.226	0.067	0.352	1	0.754
728	2016	3.807	14.491	0	2.197	0	0	0	0	1	0	0	0	24.996	-0.344	0.226	0.067	0.352	1	0.576
728	2016	4.025	16.203	0	1.386	0	1	1	0	0	0	0	0	24.996	-0.344	0.226	0.067	0.352	1	0.943
728	2017	3.932	15.459	0	0.693	1	0	0	0	0	0	0	0	25.101	-0.384	0.136	0.051	0.458	1	0.983
728	2017	4.094	16.764	0	1.946	0	0	0	0	0	0	1	0	25.101	-0.384	0.136	0.051	0.458	1	0.693
728	2017	3.970	15.763	0	2.398	0	0	0	0	0	0	1	0	25.101	-0.384	0.136	0.051	0.458	1	0.612
728	2017	3.807	14.491	0	0.693	0	0	0	0	1	0	0	0	25.101	-0.384	0.136	0.051	0.458	1	0.719
728	2017	3.871	14.986	0	1.609	0	1	1	0	0	0	0	0	25.101	-0.384	0.136	0.051	0.458	1	0.937
728	2017	3.951	15.612	0	2.398	0	0	0	0	1	0	0	0	25.101	-0.384	0.136	0.051	0.458	1	0.389
728	2017	4.094	16.764	0	1.609	0	1	1	0	0	0	0	0	25.101	-0.384	0.136	0.051	0.458	1	0.937
728	2017	3.664	13.422	0	1.386	0	0	0	0	1	0	0	0	25.101	-0.384	0.136	0.051	0.458	1	0.595
728	2017	4.043	16.346	0	1.609	0	1	1	0	0	0	0	0	25.101	-0.384	0.136	0.051	0.458	1	0.802
728	2017	3.989	15.912	0	2.398	0	0	0	0	1	0	0	0	25.101	-0.384	0.136	0.051	0.458	1	0.389
728	2017	4.007	16.059	0	1.946	0	0	0	0	1	0	0	0	25.101	-0.384	0.136	0.051	0.458	1	0.485
728	2017	4.007	16.059	0	2.303	0	1	0	0	1	0	0	1	25.101	-0.384	0.136	0.051	0.458	1	0.255
728	2017	4.094	16.764	0	2.398	0	0	0	0	0	0	0	0	25.101	-0.384	0.136	0.051	0.458	1	0.612
728	2017	3.871	14.986	0	0.000	1	0	0	0	1	0	0	0	25.101	-0.384	0.136	0.051	0.458	1	0.925
728	2017	4.043	16.346	0	2.398	0	1	0	0	0	1	0	0	25.101	-0.384	0.136	0.051	0.458	1	0.303
728	2017	3.912	15.304	0	2.398	0	0	0	0	1	0	0	0	25.101	-0.384	0.136	0.051	0.458	1	0.389
728	2017	3.989	15.912	0	0.693	0	1	1	0	0	0	0	0	25.101	-0.384	0.136	0.051	0.458	1	0.940
728	2017	3.989	15.912	0	2.079	0	0	0	0	1	0	0	0	25.101	-0.384	0.136	0.051	0.458	1	0.458
728	2017	3.829	14.658	0	2.303	0	0	0	0	1	0	0	0	25.101	-0.384	0.136	0.051	0.458	1	0.410
728	2018	3.664	13.422	0	0.000	0	1	1	0	0	0	0	0	25.080	-0.380	-0.015	0.026	0.459	1	1.229
728	2018	3.850	14.824	0	2.398	0	0	0	0	1	0	0	0	25.080	-0.380	-0.015	0.026	0.459	1	0.535
728	2018	3.829	14.658	0	1.099	0	0	0	0	1	0	0	0	25.080	-0.380	-0.015	0.026	0.459	1	0.769
728	2018	3.689	13.608	0	1.609	0	0	0	0	1	0	0	0	25.080	-0.380	-0.015	0.026	0.459	1	0.682
728	2018	3.892	15.146	0	1.792	0	1	1	0	0	0	0	0	25.080	-0.380	-0.015	0.026	0.459	1	1.010
728	2018	3.951	15.612	0	1.099	1	0	0	0	0	0	0	0	25.080	-0.380	-0.015	0.026	0.459	1	1.023
728	2018	3.932	15.459	0	2.485	0	0	0	0	1	0	0	0	25.080	-0.380	-0.015	0.026	0.459	1	0.518
728	2018	4.025	16.203	0	2.398	0	1	0	0	1	0	0	1	25.080	-0.380	-0.015	0.026	0.459	1	0.394
728	2018	4.007	16.059	0	2.197	0	0	0	0	1	0	0	0	25.080	-0.380	-0.015	0.026	0.459	1	0.574
728	2018	4.007	16.059	0	2.485	0	0	0	0	1	0	0	0	25.080	-0.380	-0.015	0.026	0.459	1	0.518
728	2018	4.007	16.059	0	1.099	0	1	1	0	0	0	0	0	25.080	-0.380	-0.015	0.026	0.459	1	1.100
728	2018	4.111	16.899	0	1.792	0	1	1	0	0	0	0	0	25.080	-0.380	-0.015	0.026	0.459	1	1.010
728	2018	4.060	16.487	0	2.485	0	1	0	0	0	1	0	0	25.080	-0.380	-0.015	0.026	0.459	1	0.440
728	2018	4.025	16.203	0	2.079	0	0	0	0	1	0	0	0	25.080	-0.380	-0.015	0.026	0.459	1	0.597
728	2018	3.970	15.763	0	2.485	0	0	0	0	1	0	0	0	25.080	-0.380	-0.015	0.026	0.459	1	0.518
728	2018	4.060	16.487	0	1.792	0	1	1	0	0	0	0	0	25.080	-0.380	-0.015	0.026	0.459	1	1.010
728	2018	3.892	15.146	0	0.693	1	0	0	0	1	0	0	0	25.080	-0.380	-0.015	0.026	0.459	1	0.927
728	2018	3.989	15.912	0	2.485	0	0	0	0	0	0	1	0	25.080	-0.380	-0.015	0.026	0.459	1	0.722
728	2018	3.912	15.304	0	0.000	0	0	0	1	0	0	0	0	25.080	-0.380	-0.015	0.026	0.459	1	1.086
728	2019	3.850	14.824	0	1.386	0	0	0	0	1	0	0	0	25.144	-0.355	0.074	0.036	0.459	1	0.600
728	2019	3.970	15.763	0	1.386	1	0	0	0	0	0	0	0	25.144	-0.355	0.074	0.036	0.459	1	0.888
728	2019	4.078	16.626	0	2.565	0	1	0	0	0	1	0	0	25.144	-0.355	0.074	0.036	0.459	1	0.270
728	2019	3.912	15.304	0	1.099	1	0	0	0	1	0	0	0	25.144	-0.355	0.074	0.036	0.459	1	0.759
728	2019	4.025	16.203	0	1.386	0	1	1	0	0	0	0	0	25.144	-0.355	0.074	0.036	0.459	1	0.841
728	2019	4.127	17.033	0	1.946	0	1	1	0	0	0	0	0	25.144	-0.355	0.074	0.036	0.459	1	0.892
728	2019	3.989	15.912	0	2.565	0	0	0	0	1	0	0	0	25.144	-0.355	0.074	0.036	0.459	1	0.358
728	2019	4.043	16.346	0	2.197	0	0	0	0	1	0	0	0	25.144	-0.355	0.074	0.036	0.459	1	0.438
728	2019	4.078	16.626	0	1.946	0	1	1	0	0	0	0	0	25.144	-0.355	0.074	0.036	0.459	1	0.751
728	2019	3.714	13.791	0	1.792	0	0	0	0	1	0	0	0	25.144	-0.355	0.074	0.036	0.459	1	0.521
728	2019	3.871	14.986	0	2.485	0	0	0	0	1	0	0	0	25.144	-0.355	0.074	0.036	0.459	1	0.376
728	2019	3.912	15.304	0	1.946	0	1	1	0	0	0	0	0	25.144	-0.355	0.074	0.036	0.459	1	0.892
728	2019	4.025	16.203	0	2.565	0	0	0	0	1	0	0	0	25.144	-0.355	0.074	0.036	0.459	1	0.358
728	2019	4.025	16.203	0	2.303	0	0	0	0	1	0	0	0	25.144	-0.355	0.074	0.036	0.459	1	0.416
728	2019	4.043	16.346	0	2.485	0	1	0	0	1	1	0	1	25.144	-0.355	0.074	0.036	0.459	1	0.004
728	2019	3.951	15.612	0	2.565	0	1	0	0	1	0	0	1	25.144	-0.355	0.074	0.036	0.459	1	0.197
728	2019	3.689	13.608	0	0.693	0	1	1	0	0	0	0	0	25.144	-0.355	0.074	0.036	0.459	1	1.065
728	2019	3.932	15.459	0	0.693	0	0	0	0	0	0	0	0	25.144	-0.355	0.074	0.036	0.459	1	0.899
728	2019	4.007	16.059	0	2.565	0	0	0	0	0	0	1	0	25.144	-0.355	0.074	0.036	0.459	1	0.585
728	2020	3.989	15.912	1	2.639	0	0	0	0	1	0	0	0	25.229	-0.417	0.087	0.016	0.501	1	0.347
728	2020	4.043	16.346	1	1.609	0	1	1	0	0	0	0	0	25.229	-0.417	0.087	0.016	0.501	1	0.810
728	2020	3.932	15.459	0	1.386	1	0	0	0	1	0	0	0	25.229	-0.417	0.087	0.016	0.501	1	0.715
728	2020	3.989	15.912	0	1.609	1	0	0	0	0	0	0	0	25.229	-0.417	0.087	0.016	0.501	1	0.858
728	2020	4.143	17.166	0	2.079	0	0	0	0	0	0	0	0	25.229	-0.417	0.087	0.016	0.501	1	0.510
728	2020	4.025	16.203	1	2.639	0	0	0	0	0	0	1	0	25.229	-0.417	0.087	0.016	0.501	1	0.576
728	2020	4.043	16.346	1	2.639	0	0	0	0	1	0	0	0	25.229	-0.417	0.087	0.016	0.501	1	0.347
728	2020	4.060	16.487	1	2.565	0	1	0	0	0	1	0	0	25.229	-0.417	0.087	0.016	0.501	1	0.276
728	2020	3.951	15.612	1	1.099	0	0	0	0	0	0	0	0	25.229	-0.417	0.087	0.016	0.501	1	0.841
728	2020	3.738	13.970	1	1.946	0	0	0	0	1	0	0	0	25.229	-0.417	0.087	0.016	0.501	1	0.496
728	2020	3.951	15.612	1	0.000	0	0	0	0	1	0	0	0	25.229	-0.417	0.087	0.016	0.501	1	0.841
728	2020	4.094	16.764	0	2.639	0	0	0	0	0	0	0	0	25.229	-0.417	0.087	0.016	0.501	1	0.393
728	2020	4.043	16.346	0	0.000	0	1	1	0	0	0	0	0	25.229	-0.417	0.087	0.016	0.501	1	1.154
728	2020	4.094	16.764	0	2.079	0	0	0	0	0	0	0	0	25.229	-0.417	0.087	0.016	0.501	1	0.510
728	2020	4.025	16.203	0	0.000	0	0	0	0	1	0	0	0	25.229	-0.417	0.087	0.016	0.501	1	0.841
728	2020	3.714	13.791	0	1.099	0	1	1	0	0	0	0	0	25.229	-0.417	0.087	0.016	0.501	1	1.015
728	2020	3.871	14.986	0	1.609	0	0	0	0	1	0	0	0	25.229	-0.417	0.087	0.016	0.501	1	0.562
728	2020	3.871	14.986	1	0.000	0	0	0	0	1	0	0	0	25.229	-0.417	0.087	0.016	0.501	1	0.841
728	2020	3.738	13.970	1	0.000	0	0	0	0	1	0	0	0	25.229	-0.417	0.087	0.016	0.501	1	0.841
728	2020	3.638	13.232	0	0.000	0	1	1	0	0	0	0	0	25.229	-0.417	0.087	0.016	0.501	1	1.042
728	2020	4.043	16.346	0	2.398	0	0	0	0	0	0	0	0	25.229	-0.417	0.087	0.016	0.501	1	0.445
728	2020	4.060	16.487	0	2.303	0	0	0	0	0	0	0	0	25.229	-0.417	0.087	0.016	0.501	1	0.465
728	2020	3.932	15.459	0	2.079	0	0	0	0	0	0	0	0	25.229	-0.417	0.087	0.016	0.501	1	0.510
728	2020	4.060	16.487	0	0.000	0	1	0	0	0	0	0	0	25.229	-0.417	0.087	0.016	0.501	1	0.904
728	2020	3.970	15.763	1	2.639	0	1	0	0	1	0	0	1	25.229	-0.417	0.087	0.016	0.501	1	0.185
728	2020	3.951	15.612	0	0.000	0	0	0	0	1	0	0	0	25.229	-0.417	0.087	0.016	0.501	1	0.841
728	2020	4.043	16.346	0	0.000	0	1	1	0	0	0	0	0	25.229	-0.417	0.087	0.016	0.501	1	1.042
750	2012	3.784	14.320	0	0.693	0	0	0	0	1	0	0	0	23.155	-0.307	0.964	0.054	0.784	1	1.086
750	2012	3.664	13.422	0	0.693	0	0	0	0	1	0	0	0	23.155	-0.307	0.964	0.054	0.784	1	1.086
750	2012	3.638	13.232	0	0.693	0	0	0	0	1	0	0	0	23.155	-0.307	0.964	0.054	0.784	1	1.086
750	2012	3.714	13.791	0	0.693	1	0	0	0	1	0	0	0	23.155	-0.307	0.964	0.054	0.784	1	1.161
750	2012	3.638	13.232	0	0.693	1	0	0	0	1	0	0	0	23.155	-0.307	0.964	0.054	0.784	1	1.161
750	2012	4.190	17.553	0	0.693	0	1	1	0	0	0	0	0	23.155	-0.307	0.964	0.054	0.784	1	1.346
750	2012	3.871	14.986	0	0.693	0	0	0	0	1	0	0	1	23.155	-0.307	0.964	0.054	0.784	1	1.086
750	2012	3.807	14.491	0	0.693	0	0	0	0	1	0	0	0	23.155	-0.307	0.964	0.054	0.784	1	1.086
750	2012	3.892	15.146	0	0.693	0	0	0	0	1	0	0	0	23.155	-0.307	0.964	0.054	0.784	1	1.086
750	2012	4.043	16.346	0	0.693	0	1	0	0	0	0	0	0	23.155	-0.307	0.964	0.054	0.784	1	1.138
750	2012	3.784	14.320	0	0.693	0	1	1	0	0	0	0	0	23.155	-0.307	0.964	0.054	0.784	1	1.346
750	2012	3.932	15.459	0	0.693	0	0	0	1	0	0	0	0	23.155	-0.307	0.964	0.054	0.784	1	1.217
750	2012	4.007	16.059	0	0.693	0	1	1	0	0	0	0	0	23.155	-0.307	0.964	0.054	0.784	1	1.346
750	2012	3.951	15.612	0	0.693	0	0	0	0	0	0	1	0	23.155	-0.307	0.964	0.054	0.784	1	1.217
750	2013	3.689	13.608	0	1.099	0	0	0	0	1	0	0	0	23.403	-0.587	0.862	0.070	0.784	1	1.005
750	2013	3.912	15.304	0	1.099	0	0	0	0	1	0	0	1	23.403	-0.587	0.862	0.070	0.784	1	1.005
750	2013	4.060	16.487	0	1.099	0	1	0	0	0	0	0	0	23.403	-0.587	0.862	0.070	0.784	1	1.060
750	2013	3.738	13.970	0	1.099	1	0	0	0	1	0	0	0	23.403	-0.587	0.862	0.070	0.784	1	1.085
750	2013	3.912	15.304	0	1.099	0	0	0	0	1	0	0	0	23.403	-0.587	0.862	0.070	0.784	1	1.005
750	2013	3.807	14.491	0	1.099	0	1	1	0	0	0	0	0	23.403	-0.587	0.862	0.070	0.784	1	1.281
750	2013	3.970	15.763	0	1.099	0	0	0	0	0	0	0	0	23.403	-0.587	0.862	0.070	0.784	1	1.145
750	2013	3.850	14.824	0	1.099	0	0	0	0	1	0	0	0	23.403	-0.587	0.862	0.070	0.784	1	1.005
750	2013	4.025	16.203	0	1.099	0	1	1	0	0	0	0	0	23.403	-0.587	0.862	0.070	0.784	1	1.281
750	2013	3.807	14.491	0	1.099	0	0	0	0	1	0	0	0	23.403	-0.587	0.862	0.070	0.784	1	1.005
750	2013	3.664	13.422	0	1.099	1	0	0	0	1	0	0	0	23.403	-0.587	0.862	0.070	0.784	1	1.085
750	2013	4.205	17.679	0	1.099	0	1	1	0	0	0	0	0	23.403	-0.587	0.862	0.070	0.784	1	1.281
750	2013	3.951	15.612	0	1.099	0	0	0	1	0	0	0	0	23.403	-0.587	0.862	0.070	0.784	1	1.145
750	2013	3.784	14.320	0	0.000	1	0	0	0	1	0	0	0	23.403	-0.587	0.862	0.070	0.784	1	1.216
750	2013	3.664	13.422	0	1.099	0	0	0	0	1	0	0	0	23.403	-0.587	0.862	0.070	0.784	1	1.005
750	2014	3.850	14.824	0	1.386	0	0	0	0	1	0	0	0	23.997	-0.316	0.811	0.100	1.046	1	0.924
750	2014	3.738	13.970	0	0.000	1	1	1	0	0	0	0	0	23.997	-0.316	0.811	0.100	1.046	1	1.424
750	2014	3.761	14.147	0	0.000	0	1	1	0	0	0	0	0	23.997	-0.316	0.811	0.100	1.046	1	1.364
750	2014	3.714	13.791	0	1.386	0	0	0	0	1	0	0	0	23.997	-0.316	0.811	0.100	1.046	1	0.924
750	2014	3.989	15.912	0	1.386	0	0	0	0	0	0	1	0	23.997	-0.316	0.811	0.100	1.046	1	1.074
750	2014	4.078	16.626	0	1.386	0	1	0	0	0	0	0	0	23.997	-0.316	0.811	0.100	1.046	1	0.984
750	2014	3.912	15.304	0	1.386	0	0	0	0	1	0	0	1	23.997	-0.316	0.811	0.100	1.046	1	0.924
750	2014	3.689	13.608	0	0.000	0	0	0	0	1	0	0	0	23.997	-0.316	0.811	0.100	1.046	1	1.109
750	2014	4.043	16.346	0	1.386	0	1	1	0	0	0	0	0	23.997	-0.316	0.811	0.100	1.046	1	1.218
750	2014	3.689	13.608	0	1.386	0	0	0	0	1	0	0	0	23.997	-0.316	0.811	0.100	1.046	1	0.924
750	2014	3.932	15.459	0	1.386	0	0	0	0	1	0	0	0	23.997	-0.316	0.811	0.100	1.046	1	0.924
750	2014	3.761	14.147	0	1.386	1	0	0	0	1	0	0	0	23.997	-0.316	0.811	0.100	1.046	1	1.010
750	2014	3.829	14.658	0	1.386	0	1	1	0	0	0	0	0	23.997	-0.316	0.811	0.100	1.046	1	1.218
750	2014	3.807	14.491	0	0.000	0	1	1	0	0	0	0	0	23.997	-0.316	0.811	0.100	1.046	1	1.364
750	2014	3.689	13.608	0	1.386	1	0	0	0	1	0	0	0	23.997	-0.316	0.811	0.100	1.046	1	1.010
750	2014	3.970	15.763	0	1.386	0	0	0	1	0	0	0	0	23.997	-0.316	0.811	0.100	1.046	1	1.074
750	2014	3.829	14.658	0	1.386	0	0	0	0	1	0	0	0	23.997	-0.316	0.811	0.100	1.046	1	0.924
750	2014	3.807	14.491	0	0.693	1	0	0	0	1	0	0	0	23.997	-0.316	0.811	0.100	1.046	1	1.100
750	2015	4.078	16.626	0	1.609	0	1	0	0	0	0	0	0	24.684	-0.305	0.354	0.162	1.229	1	0.956
750	2015	3.989	15.912	0	1.609	0	0	0	1	0	0	0	0	24.684	-0.305	0.354	0.162	1.229	1	1.048
750	2015	3.761	14.147	0	0.693	1	1	1	0	0	0	0	0	24.684	-0.305	0.354	0.162	1.229	1	1.360
750	2015	3.850	14.824	0	1.609	0	0	0	0	1	0	0	0	24.684	-0.305	0.354	0.162	1.229	1	0.895
750	2015	3.784	14.320	0	1.609	1	0	0	0	1	0	0	0	24.684	-0.305	0.354	0.162	1.229	1	0.983
750	2015	3.714	13.791	0	0.000	0	0	0	0	1	0	0	0	24.684	-0.305	0.354	0.162	1.229	1	1.113
750	2015	3.829	14.658	0	0.693	0	1	1	0	0	0	0	0	24.684	-0.305	0.354	0.162	1.229	1	1.297
750	2015	3.807	14.491	0	0.000	0	0	0	0	1	0	0	0	24.684	-0.305	0.354	0.162	1.229	1	1.113
750	2015	3.871	14.986	0	1.609	0	0	0	0	1	0	0	0	24.684	-0.305	0.354	0.162	1.229	1	0.895
750	2015	3.714	13.791	0	1.609	0	0	0	0	1	0	0	0	24.684	-0.305	0.354	0.162	1.229	1	0.895
750	2015	4.007	16.059	0	1.609	0	0	0	0	0	0	1	0	24.684	-0.305	0.354	0.162	1.229	1	1.048
750	2015	3.784	14.320	0	0.693	0	1	1	0	0	0	0	0	24.684	-0.305	0.354	0.162	1.229	1	1.297
750	2015	3.738	13.970	0	0.693	0	0	0	0	1	0	0	0	24.684	-0.305	0.354	0.162	1.229	1	1.024
750	2016	3.871	14.986	0	1.792	0	0	0	0	1	0	0	0	24.942	-0.237	0.200	0.073	1.229	1	1.006
750	2016	4.025	16.203	0	1.792	0	0	0	0	0	0	0	0	24.942	-0.237	0.200	0.073	1.229	1	1.146
750	2016	4.007	16.059	0	1.792	0	0	0	1	0	0	0	0	24.942	-0.237	0.200	0.073	1.229	1	1.146
750	2016	3.714	13.791	0	0.000	0	0	0	0	1	0	0	1	24.942	-0.237	0.200	0.073	1.229	1	1.226
750	2016	3.850	14.824	0	1.099	0	1	1	0	0	0	0	0	24.942	-0.237	0.200	0.073	1.229	1	1.354
750	2016	3.689	13.608	0	0.000	0	0	0	0	1	0	0	0	24.942	-0.237	0.200	0.073	1.229	1	1.226
750	2016	3.829	14.658	0	0.693	0	0	0	0	1	0	0	0	24.942	-0.237	0.200	0.073	1.229	1	1.146
750	2016	4.094	16.764	0	1.792	0	1	0	0	0	0	0	0	24.942	-0.237	0.200	0.073	1.229	1	1.062
750	2016	3.738	13.970	0	0.693	0	0	0	0	1	0	0	0	24.942	-0.237	0.200	0.073	1.229	1	1.146
750	2016	3.738	13.970	0	1.792	0	0	0	0	1	0	0	0	24.942	-0.237	0.200	0.073	1.229	1	1.006
750	2016	3.738	13.970	0	1.099	0	0	0	0	1	0	0	0	24.942	-0.237	0.200	0.073	1.229	1	1.096
750	2016	3.784	14.320	0	1.099	1	1	1	0	0	0	0	0	24.942	-0.237	0.200	0.073	1.229	1	1.414
750	2016	3.807	14.491	0	1.792	1	0	0	0	1	0	0	0	24.942	-0.237	0.200	0.073	1.229	1	1.087
750	2016	3.807	14.491	0	1.099	0	1	1	0	0	0	0	0	24.942	-0.237	0.200	0.073	1.229	1	1.354
750	2017	4.043	16.346	0	1.946	0	0	0	0	0	0	0	0	24.913	-0.243	0.093	0.030	1.229	1	1.039
750	2017	4.111	16.899	0	1.946	0	1	0	0	0	0	0	0	24.913	-0.243	0.093	0.030	1.229	1	0.946
750	2017	3.932	15.459	0	0.000	0	0	0	0	1	0	0	0	24.913	-0.243	0.093	0.030	1.229	1	1.145
750	2017	3.761	14.147	0	1.099	0	0	0	0	1	0	0	0	24.913	-0.243	0.093	0.030	1.229	1	1.005
750	2017	3.714	13.791	0	0.693	0	0	0	0	1	0	0	0	24.913	-0.243	0.093	0.030	1.229	1	1.058
750	2017	3.761	14.147	0	1.386	0	0	0	0	1	0	0	0	24.913	-0.243	0.093	0.030	1.229	1	0.965
750	2017	3.892	15.146	0	1.946	0	0	0	0	1	0	0	0	24.913	-0.243	0.093	0.030	1.229	1	0.884
750	2017	3.807	14.491	0	1.386	1	1	1	0	0	0	0	0	24.913	-0.243	0.093	0.030	1.229	1	1.316
750	2017	4.025	16.203	0	1.946	0	0	0	1	0	0	0	0	24.913	-0.243	0.093	0.030	1.229	1	1.039
750	2017	3.829	14.658	0	1.386	0	1	1	0	0	0	0	0	24.913	-0.243	0.093	0.030	1.229	1	1.250
750	2017	3.761	14.147	0	1.946	0	0	0	0	1	0	0	0	24.913	-0.243	0.093	0.030	1.229	1	0.884
750	2017	3.871	14.986	0	1.386	0	1	1	0	0	0	0	0	24.913	-0.243	0.093	0.030	1.229	1	1.250
750	2017	3.738	13.970	0	0.693	0	0	0	0	1	0	0	1	24.913	-0.243	0.093	0.030	1.229	1	1.058
750	2017	3.850	14.824	0	1.099	0	0	0	0	1	0	0	0	24.913	-0.243	0.093	0.030	1.229	1	1.005
750	2018	3.951	15.612	0	0.693	0	0	0	0	1	0	0	0	24.869	-0.251	0.066	0.008	1.229	1	1.145
750	2018	3.970	15.763	0	0.693	0	0	0	1	0	0	0	0	24.869	-0.251	0.066	0.008	1.229	1	1.270
750	2018	3.664	13.422	0	0.000	0	0	0	0	1	0	0	0	24.869	-0.251	0.066	0.008	1.229	1	1.225
750	2018	3.784	14.320	0	2.079	0	0	0	0	1	0	0	0	24.869	-0.251	0.066	0.008	1.229	1	0.965
750	2018	3.738	13.970	0	1.099	0	0	0	0	1	0	0	0	24.869	-0.251	0.066	0.008	1.229	1	1.095
750	2018	3.829	14.658	0	1.609	1	1	1	0	0	0	0	0	24.869	-0.251	0.066	0.008	1.229	1	1.363
750	2018	3.850	14.824	0	1.609	0	1	1	0	0	0	0	0	24.869	-0.251	0.066	0.008	1.229	1	1.301
750	2018	3.892	15.146	0	1.609	0	1	1	0	0	0	0	0	24.869	-0.251	0.066	0.008	1.229	1	1.301
750	2018	3.761	14.147	0	1.099	0	0	0	0	1	0	0	1	24.869	-0.251	0.066	0.008	1.229	1	0.977
750	2018	3.784	14.320	0	1.386	0	0	0	0	1	0	0	0	24.869	-0.251	0.066	0.008	1.229	1	1.058
750	2018	4.060	16.487	0	2.079	0	0	0	0	0	0	1	0	24.869	-0.251	0.066	0.008	1.229	1	1.110
750	2018	3.807	14.491	0	1.609	0	0	0	0	1	0	0	0	24.869	-0.251	0.066	0.008	1.229	1	1.029
750	2018	3.970	15.763	0	0.000	0	0	0	0	1	0	0	1	24.869	-0.251	0.066	0.008	1.229	1	1.225
750	2018	3.871	14.986	0	1.386	0	0	0	0	1	0	0	0	24.869	-0.251	0.066	0.008	1.229	1	1.058
750	2019	3.970	15.763	0	1.099	0	0	0	0	1	0	0	0	24.918	-0.247	0.114	0.037	1.452	1	1.005
750	2019	3.761	14.147	0	1.386	0	0	0	0	1	0	0	1	24.918	-0.247	0.114	0.037	1.452	1	0.965
750	2019	3.989	15.912	0	1.099	0	0	0	1	0	0	0	0	24.918	-0.247	0.114	0.037	1.452	1	1.145
750	2019	3.829	14.658	0	1.792	0	0	0	0	1	0	0	0	24.918	-0.247	0.114	0.037	1.452	1	0.907
750	2019	4.078	16.626	0	2.197	0	0	0	0	0	0	0	0	24.918	-0.247	0.114	0.037	1.452	1	1.005
750	2019	3.807	14.491	0	1.609	0	0	0	0	1	0	0	0	24.918	-0.247	0.114	0.037	1.452	1	0.933
750	2019	3.871	14.986	0	1.792	0	1	1	0	0	0	0	0	24.918	-0.247	0.114	0.037	1.452	1	1.205
750	2019	3.689	13.608	0	0.693	0	0	0	0	1	0	0	0	24.918	-0.247	0.114	0.037	1.452	1	1.058
750	2019	4.025	16.203	0	0.000	0	0	0	0	1	0	0	0	24.918	-0.247	0.114	0.037	1.452	1	1.145
750	2019	3.989	15.912	0	0.693	0	0	0	0	1	0	0	1	24.918	-0.247	0.114	0.037	1.452	1	0.936
750	2019	3.850	14.824	0	1.792	1	1	1	0	0	0	0	0	24.918	-0.247	0.114	0.037	1.452	1	1.273
750	2019	3.807	14.491	0	2.197	0	0	0	0	1	0	0	0	24.918	-0.247	0.114	0.037	1.452	1	0.846
750	2019	3.912	15.304	0	1.792	0	1	1	0	0	0	0	0	24.918	-0.247	0.114	0.037	1.452	1	1.205
750	2019	3.892	15.146	0	1.609	0	0	0	0	1	0	0	0	24.918	-0.247	0.114	0.037	1.452	1	0.933
750	2019	3.829	14.658	0	0.000	0	0	0	0	1	0	0	0	24.918	-0.247	0.114	0.037	1.452	1	1.145
750	2020	3.784	14.320	0	0.000	0	0	0	0	1	0	0	0	25.008	-0.304	0.163	0.012	1.489	1	1.163
750	2020	3.829	14.658	0	1.792	0	0	0	0	1	0	0	0	25.008	-0.304	0.163	0.012	1.489	1	0.792
750	2020	3.829	14.658	1	2.303	0	0	0	0	1	0	0	0	25.008	-0.304	0.163	0.012	1.489	1	0.853
750	2020	4.043	16.346	0	0.693	0	0	0	0	1	0	0	0	25.008	-0.304	0.163	0.012	1.489	1	1.078
750	2020	3.784	14.320	0	1.609	0	0	0	0	1	0	0	1	25.008	-0.304	0.163	0.012	1.489	1	0.955
750	2020	3.932	15.459	0	1.946	0	0	0	0	0	0	0	0	25.008	-0.304	0.163	0.012	1.489	1	0.936
750	2020	3.892	15.146	0	1.946	0	0	0	0	0	0	0	0	25.008	-0.304	0.163	0.012	1.489	1	0.936
750	2020	3.850	14.824	0	1.946	0	0	0	0	0	0	0	0	25.008	-0.304	0.163	0.012	1.489	1	0.936
750	2020	3.912	15.304	1	1.792	0	0	0	0	1	0	0	0	25.008	-0.304	0.163	0.012	1.489	1	0.929
750	2020	3.714	13.791	0	1.099	0	0	0	0	1	0	0	0	25.008	-0.304	0.163	0.012	1.489	1	1.025
750	2020	4.007	16.059	0	1.386	0	0	0	1	0	0	0	0	25.008	-0.304	0.163	0.012	1.489	1	1.014
750	2020	3.989	15.912	0	1.386	0	0	0	0	0	0	0	0	25.008	-0.304	0.163	0.012	1.489	1	1.129
750	2020	4.094	16.764	0	2.303	0	0	0	0	0	0	1	0	25.008	-0.304	0.163	0.012	1.489	1	0.884
750	2020	3.850	14.824	1	0.693	0	0	0	0	1	0	0	0	25.008	-0.304	0.163	0.012	1.489	1	1.078
750	2020	4.007	16.059	0	1.099	0	0	0	0	0	0	0	0	25.008	-0.304	0.163	0.012	1.489	1	1.052
750	2020	3.871	14.986	0	0.000	1	0	0	1	0	0	0	0	25.008	-0.304	0.163	0.012	1.489	1	1.350
750	2020	3.871	14.986	0	1.946	1	0	0	0	0	0	0	0	25.008	-0.304	0.163	0.012	1.489	1	1.022
776	2010	3.761	14.147	0	0.000	0	0	0	1	0	0	0	0	25.287	-0.226	0.782	0.206	0.004	0	1.052
776	2010	3.784	14.320	1	0.000	0	0	0	0	0	0	0	0	25.287	-0.226	0.782	0.206	0.004	0	1.052
776	2010	3.807	14.491	1	0.000	0	0	0	0	0	0	0	0	25.287	-0.226	0.782	0.206	0.004	0	1.052
776	2010	3.829	14.658	1	0.000	0	0	0	1	0	0	0	0	25.287	-0.226	0.782	0.206	0.004	0	1.052
776	2010	4.220	17.804	0	0.000	0	1	1	0	0	0	0	0	25.287	-0.226	0.782	0.206	0.004	0	1.199
776	2010	3.784	14.320	1	0.000	0	0	0	0	1	0	0	0	25.287	-0.226	0.782	0.206	0.004	0	0.899
776	2010	4.060	16.487	0	0.000	0	1	0	0	0	0	0	0	25.287	-0.226	0.782	0.206	0.004	0	0.960
776	2010	3.989	15.912	0	0.693	0	0	0	1	0	0	0	0	25.287	-0.226	0.782	0.206	0.004	0	0.958
776	2010	3.664	13.422	1	0.000	0	0	0	0	1	0	0	0	25.287	-0.226	0.782	0.206	0.004	0	0.899
776	2010	3.714	13.791	1	0.000	0	1	1	0	0	0	0	0	25.287	-0.226	0.782	0.206	0.004	0	1.199
776	2010	3.932	15.459	1	0.000	0	0	0	0	1	0	0	0	25.287	-0.226	0.782	0.206	0.004	0	0.899
776	2010	3.738	13.970	1	0.000	0	1	0	0	0	0	0	0	25.287	-0.226	0.782	0.206	0.004	0	0.960
776	2010	3.807	14.491	1	0.000	0	0	0	0	1	0	0	0	25.287	-0.226	0.782	0.206	0.004	0	0.899
776	2010	3.761	14.147	1	0.000	0	0	0	0	1	0	0	0	25.287	-0.226	0.782	0.206	0.004	0	0.899
776	2010	3.807	14.491	1	0.000	0	1	1	0	0	0	0	0	25.287	-0.226	0.782	0.206	0.004	0	1.199
776	2010	3.989	15.912	1	0.000	0	1	0	0	0	1	0	0	25.287	-0.226	0.782	0.206	0.004	0	0.841
776	2010	3.850	14.824	1	0.000	0	0	0	0	1	0	0	0	25.287	-0.226	0.782	0.206	0.004	0	0.899
776	2010	3.829	14.658	1	0.000	0	1	0	0	1	0	0	0	25.287	-0.226	0.782	0.206	0.004	0	0.794
776	2010	3.807	14.491	1	0.000	0	0	0	0	1	0	0	0	25.287	-0.226	0.782	0.206	0.004	0	0.899
776	2010	3.989	15.912	1	0.000	0	1	0	0	1	0	0	1	25.287	-0.226	0.782	0.206	0.004	0	0.794
776	2011	3.829	14.658	1	0.693	0	1	1	0	0	0	0	0	25.065	-0.532	0.334	0.077	0.004	0	1.128
776	2011	3.807	14.491	1	0.693	0	0	0	0	0	0	1	0	25.065	-0.532	0.334	0.077	0.004	0	0.971
776	2011	4.007	16.059	0	1.099	0	0	0	1	0	0	0	0	25.065	-0.532	0.334	0.077	0.004	0	0.913
776	2011	3.807	14.491	1	0.693	0	0	0	0	1	0	0	0	25.065	-0.532	0.334	0.077	0.004	0	0.806
776	2011	3.912	15.304	1	0.000	0	1	1	0	0	0	0	0	25.065	-0.532	0.334	0.077	0.004	0	1.103
776	2011	3.829	14.658	1	0.693	0	0	0	0	1	0	0	0	25.065	-0.532	0.334	0.077	0.004	0	0.806
776	2011	3.829	14.658	1	0.693	0	0	0	0	0	0	0	0	25.065	-0.532	0.334	0.077	0.004	0	0.971
776	2011	4.234	17.928	0	0.693	0	1	1	0	0	0	0	0	25.065	-0.532	0.334	0.077	0.004	0	1.128
776	2011	3.871	14.986	1	0.693	0	0	0	0	1	0	0	0	25.065	-0.532	0.334	0.077	0.004	0	0.806
776	2011	3.761	14.147	1	0.693	0	1	0	0	0	1	0	0	25.065	-0.532	0.334	0.077	0.004	0	0.744
776	2011	4.007	16.059	0	0.693	0	1	0	0	0	0	0	0	25.065	-0.532	0.334	0.077	0.004	0	0.872
776	2011	3.850	14.824	1	0.693	0	1	0	0	1	0	0	1	25.065	-0.532	0.334	0.077	0.004	0	0.693
776	2011	4.007	16.059	1	0.693	0	1	0	0	0	0	0	0	25.065	-0.532	0.334	0.077	0.004	0	0.872
776	2011	4.078	16.626	0	0.693	0	1	0	0	0	0	0	0	25.065	-0.532	0.334	0.077	0.004	0	0.872
776	2011	3.784	14.320	0	0.693	0	0	0	1	0	0	0	0	25.065	-0.532	0.334	0.077	0.004	0	0.971
776	2011	3.951	15.612	1	0.693	0	0	0	0	1	0	0	0	25.065	-0.532	0.334	0.077	0.004	0	0.806
776	2011	3.689	13.608	1	0.693	0	0	0	0	1	0	0	0	25.065	-0.532	0.334	0.077	0.004	0	0.806
776	2011	3.829	14.658	1	0.693	0	0	0	0	1	0	0	0	25.065	-0.532	0.334	0.077	0.004	0	0.806
776	2011	3.850	14.824	1	0.693	0	0	0	1	0	0	0	0	25.065	-0.532	0.334	0.077	0.004	0	0.971
776	2011	3.784	14.320	1	0.693	0	1	0	0	1	0	0	0	25.065	-0.532	0.334	0.077	0.004	0	0.693
776	2012	3.850	14.824	1	1.099	0	0	0	0	1	0	0	0	25.223	-0.458	0.499	0.065	0.004	0	0.771
776	2012	3.932	15.459	1	0.693	0	1	1	0	0	0	0	0	25.223	-0.458	0.499	0.065	0.004	0	1.038
776	2012	3.784	14.320	1	1.099	0	1	0	0	1	0	0	0	25.223	-0.458	0.499	0.065	0.004	0	0.654
776	2012	3.850	14.824	1	1.099	0	1	1	0	0	0	0	0	25.223	-0.458	0.499	0.065	0.004	0	1.101
776	2012	4.025	16.203	0	1.099	0	1	0	0	0	0	0	0	25.223	-0.458	0.499	0.065	0.004	0	0.838
776	2012	3.829	14.658	1	1.099	0	0	0	0	0	0	0	0	25.223	-0.458	0.499	0.065	0.004	0	0.940
776	2012	3.871	14.986	1	1.099	0	1	0	0	1	0	0	1	25.223	-0.458	0.499	0.065	0.004	0	0.654
776	2012	3.807	14.491	0	1.099	0	0	0	1	0	0	0	0	25.223	-0.458	0.499	0.065	0.004	0	0.940
776	2012	4.025	16.203	0	1.386	0	0	0	1	0	0	0	0	25.223	-0.458	0.499	0.065	0.004	0	0.898
776	2012	3.807	14.491	1	1.099	0	0	0	0	1	0	0	0	25.223	-0.458	0.499	0.065	0.004	0	0.771
776	2012	3.689	13.608	1	1.099	0	0	0	0	1	0	0	0	25.223	-0.458	0.499	0.065	0.004	0	0.771
776	2012	4.248	18.050	0	1.099	0	1	1	0	0	0	0	0	25.223	-0.458	0.499	0.065	0.004	0	1.101
776	2012	3.970	15.763	1	1.099	0	0	0	0	1	0	0	0	25.223	-0.458	0.499	0.065	0.004	0	0.771
776	2012	3.871	14.986	1	1.099	0	0	0	1	0	0	0	0	25.223	-0.458	0.499	0.065	0.004	0	0.940
776	2012	3.850	14.824	1	1.099	0	0	0	0	1	0	0	0	25.223	-0.458	0.499	0.065	0.004	0	0.771
776	2012	4.094	16.764	0	1.099	0	1	0	0	0	0	0	0	25.223	-0.458	0.499	0.065	0.004	0	0.838
776	2012	3.807	14.491	1	1.099	0	0	0	0	0	0	1	0	25.223	-0.458	0.499	0.065	0.004	0	0.940
776	2012	3.892	15.146	1	1.099	0	0	0	0	1	0	0	0	25.223	-0.458	0.499	0.065	0.004	0	0.771
776	2012	3.761	14.147	1	1.099	0	1	0	0	0	0	0	0	25.223	-0.458	0.499	0.065	0.004	0	0.838
776	2012	3.912	15.304	1	0.000	0	1	0	0	0	1	0	0	25.223	-0.458	0.499	0.065	0.004	0	0.883
776	2013	3.951	15.612	1	1.099	0	1	1	0	0	0	0	0	25.488	-0.352	0.287	0.080	0.004	0	0.953
776	2013	4.263	18.170	0	1.386	0	1	1	0	0	0	0	0	25.488	-0.352	0.287	0.080	0.004	0	1.036
776	2013	3.829	14.658	1	1.386	0	0	0	0	1	0	0	0	25.488	-0.352	0.287	0.080	0.004	0	0.685
776	2013	4.043	16.346	0	1.386	0	1	0	0	0	0	0	0	25.488	-0.352	0.287	0.080	0.004	0	0.757
776	2013	3.892	15.146	1	1.386	0	1	0	0	1	0	0	1	25.488	-0.352	0.287	0.080	0.004	0	0.560
776	2013	3.871	14.986	1	1.386	0	1	1	0	0	0	0	0	25.488	-0.352	0.287	0.080	0.004	0	1.036
776	2013	4.111	16.899	0	1.386	0	1	0	0	0	0	0	0	25.488	-0.352	0.287	0.080	0.004	0	0.757
776	2013	3.932	15.459	1	0.693	0	1	0	0	0	1	0	0	25.488	-0.352	0.287	0.080	0.004	0	0.739
776	2013	3.850	14.824	1	1.386	0	0	0	0	0	0	0	0	25.488	-0.352	0.287	0.080	0.004	0	0.865
776	2013	3.892	15.146	1	1.386	0	0	0	1	0	0	0	0	25.488	-0.352	0.287	0.080	0.004	0	0.865
776	2013	3.829	14.658	1	1.386	0	0	0	0	0	0	0	0	25.488	-0.352	0.287	0.080	0.004	0	0.865
776	2013	3.871	14.986	1	1.386	0	0	0	0	1	0	0	0	25.488	-0.352	0.287	0.080	0.004	0	0.685
776	2013	3.912	15.304	1	1.386	0	0	0	0	1	0	0	0	25.488	-0.352	0.287	0.080	0.004	0	0.685
776	2013	4.043	16.346	0	1.609	0	0	0	1	0	0	0	0	25.488	-0.352	0.287	0.080	0.004	0	0.831
776	2013	3.871	14.986	1	1.386	0	0	0	0	1	0	0	0	25.488	-0.352	0.287	0.080	0.004	0	0.685
776	2013	3.807	14.491	1	1.386	0	1	0	0	1	0	0	0	25.488	-0.352	0.287	0.080	0.004	0	0.560
776	2013	3.989	15.912	1	1.386	0	0	0	0	1	0	0	0	25.488	-0.352	0.287	0.080	0.004	0	0.685
776	2013	3.784	14.320	1	1.386	0	1	0	0	0	0	0	0	25.488	-0.352	0.287	0.080	0.004	0	0.757
776	2013	3.829	14.658	0	1.386	0	0	0	1	0	0	0	0	25.488	-0.352	0.287	0.080	0.004	0	0.865
776	2013	3.714	13.791	1	1.386	0	0	0	0	1	0	0	0	25.488	-0.352	0.287	0.080	0.004	0	0.685
776	2014	3.738	13.970	1	1.609	0	0	0	0	1	0	0	0	26.204	-0.189	0.384	0.127	0.004	0	0.618
776	2014	3.989	15.912	1	1.609	0	0	0	0	1	0	0	0	26.204	-0.189	0.384	0.127	0.004	0	0.618
776	2014	3.912	15.304	1	1.609	0	0	0	1	0	0	0	0	26.204	-0.189	0.384	0.127	0.004	0	0.807
776	2014	3.850	14.824	1	1.609	0	0	0	0	0	0	0	0	26.204	-0.189	0.384	0.127	0.004	0	0.807
776	2014	4.060	16.487	0	1.792	0	0	0	1	0	0	0	0	26.204	-0.189	0.384	0.127	0.004	0	0.778
776	2014	3.871	14.986	0	0.000	0	1	1	0	0	0	0	0	26.204	-0.189	0.384	0.127	0.004	0	1.080
776	2014	3.912	15.304	1	1.609	0	1	0	0	1	0	0	1	26.204	-0.189	0.384	0.127	0.004	0	0.486
776	2014	3.829	14.658	1	1.609	0	1	0	0	1	0	0	0	26.204	-0.189	0.384	0.127	0.004	0	0.486
776	2014	4.277	18.290	0	1.609	0	1	1	0	0	0	0	0	26.204	-0.189	0.384	0.127	0.004	0	0.986
776	2014	3.951	15.612	1	1.099	0	1	0	0	0	1	0	0	26.204	-0.189	0.384	0.127	0.004	0	0.642
776	2014	3.892	15.146	1	1.609	0	1	1	0	0	0	0	0	26.204	-0.189	0.384	0.127	0.004	0	0.986
776	2014	3.850	14.824	1	1.609	0	0	0	0	1	0	0	0	26.204	-0.189	0.384	0.127	0.004	0	0.618
776	2014	4.060	16.487	0	1.609	0	1	0	0	0	0	0	0	26.204	-0.189	0.384	0.127	0.004	0	0.694
776	2014	3.871	14.986	1	1.609	0	0	0	0	0	0	0	0	26.204	-0.189	0.384	0.127	0.004	0	0.807
776	2014	3.970	15.763	1	1.386	0	1	1	0	0	0	0	0	26.204	-0.189	0.384	0.127	0.004	0	1.016
776	2014	3.912	15.304	1	1.099	0	0	0	0	1	0	0	0	26.204	-0.189	0.384	0.127	0.004	0	0.709
776	2014	3.892	15.146	1	1.609	0	0	0	0	1	0	0	0	26.204	-0.189	0.384	0.127	0.004	0	0.618
776	2014	4.111	16.899	0	0.000	0	1	0	0	0	0	0	0	26.204	-0.189	0.384	0.127	0.004	0	0.812
776	2014	3.932	15.459	1	1.609	0	0	0	0	1	0	0	0	26.204	-0.189	0.384	0.127	0.004	0	0.618
776	2014	3.664	13.422	1	0.000	0	0	0	0	1	0	0	0	26.204	-0.189	0.384	0.127	0.004	0	0.886
776	2014	3.892	15.146	1	1.609	0	0	0	0	1	0	0	0	26.204	-0.189	0.384	0.127	0.004	0	0.618
776	2014	4.127	17.033	1	1.609	0	1	0	0	0	0	0	0	26.204	-0.189	0.384	0.127	0.004	0	0.694
776	2014	3.850	14.824	1	1.609	0	0	0	1	0	0	0	0	26.204	-0.189	0.384	0.127	0.004	0	0.807
776	2014	3.807	14.491	1	1.609	0	1	0	0	0	0	0	0	26.204	-0.189	0.384	0.127	0.004	0	0.694
776	2014	3.761	14.147	1	2.079	0	1	1	0	0	0	0	0	26.204	-0.189	0.384	0.127	0.004	0	0.920
776	2015	3.871	14.986	1	1.792	0	0	0	0	0	0	1	0	26.761	-0.211	0.151	0.203	0.307	0	0.799
776	2015	3.850	14.824	1	1.792	0	1	0	0	1	0	0	0	26.761	-0.211	0.151	0.203	0.307	0	0.475
776	2015	3.932	15.459	1	1.792	0	0	0	1	0	0	0	0	26.761	-0.211	0.151	0.203	0.307	0	0.799
776	2015	3.871	14.986	1	1.792	0	0	0	0	1	0	0	0	26.761	-0.211	0.151	0.203	0.307	0	0.608
776	2015	3.932	15.459	1	1.792	0	0	0	0	1	0	0	0	26.761	-0.211	0.151	0.203	0.307	0	0.608
776	2015	3.912	15.304	1	1.792	0	0	0	0	1	0	0	0	26.761	-0.211	0.151	0.203	0.307	0	0.608
776	2015	3.871	14.986	1	1.792	0	0	0	1	0	0	0	0	26.761	-0.211	0.151	0.203	0.307	0	0.799
776	2015	3.951	15.612	1	1.792	0	1	0	0	1	0	0	1	26.761	-0.211	0.151	0.203	0.307	0	0.475
776	2015	3.932	15.459	1	1.386	0	0	0	0	1	0	0	0	26.761	-0.211	0.151	0.203	0.307	0	0.681
776	2015	4.143	17.166	0	0.693	0	1	0	0	0	0	0	0	26.761	-0.211	0.151	0.203	0.307	0	0.719
776	2015	3.761	14.147	1	1.792	0	1	0	0	1	0	0	0	26.761	-0.211	0.151	0.203	0.307	0	0.475
776	2015	4.078	16.626	0	1.792	0	1	0	0	0	0	0	0	26.761	-0.211	0.151	0.203	0.307	0	0.684
776	2015	3.892	15.146	1	1.792	0	0	0	0	0	0	0	0	26.761	-0.211	0.151	0.203	0.307	0	0.799
776	2015	3.784	14.320	1	2.197	0	1	1	0	0	0	0	0	26.761	-0.211	0.151	0.203	0.307	0	0.921
776	2015	3.829	14.658	1	0.000	0	0	0	0	1	0	0	0	26.761	-0.211	0.151	0.203	0.307	0	0.905
776	2015	3.989	15.912	1	1.609	0	1	1	0	0	0	0	0	26.761	-0.211	0.151	0.203	0.307	0	1.004
776	2015	4.007	16.059	1	1.792	0	0	0	0	1	0	0	0	26.761	-0.211	0.151	0.203	0.307	0	0.608
776	2015	3.989	15.912	1	0.000	0	1	1	0	0	0	0	0	26.761	-0.211	0.151	0.203	0.307	0	1.203
776	2015	3.892	15.146	0	0.693	0	1	1	0	0	0	0	0	26.761	-0.211	0.151	0.203	0.307	0	1.006
776	2015	4.094	16.764	0	1.946	0	0	0	1	0	0	0	0	26.761	-0.211	0.151	0.203	0.307	0	0.774
776	2015	3.970	15.763	1	1.386	0	1	0	0	0	1	0	0	26.761	-0.211	0.151	0.203	0.307	0	0.612
776	2015	4.143	17.166	1	1.792	0	1	0	0	0	0	0	0	26.761	-0.211	0.151	0.203	0.307	0	0.684
776	2015	3.689	13.608	1	0.693	0	0	0	0	1	0	0	0	26.761	-0.211	0.151	0.203	0.307	0	0.798
776	2016	4.007	16.059	1	1.792	0	1	1	0	0	0	0	0	26.609	-0.256	0.123	0.099	0.306	0	1.093
776	2016	3.807	14.491	1	2.303	0	1	1	0	0	0	0	0	26.609	-0.256	0.123	0.099	0.306	0	1.027
776	2016	4.111	16.899	0	2.079	0	0	0	1	0	0	0	0	26.609	-0.256	0.123	0.099	0.306	0	0.889
776	2016	3.989	15.912	1	1.609	0	1	0	0	0	1	0	0	26.609	-0.256	0.123	0.099	0.306	0	0.727
776	2016	3.892	15.146	1	1.946	0	0	0	0	1	0	0	0	26.609	-0.256	0.123	0.099	0.306	0	0.735
776	2016	3.714	13.791	1	1.099	0	0	0	0	1	0	0	0	26.609	-0.256	0.123	0.099	0.306	0	0.871
776	2016	3.951	15.612	1	1.946	0	0	0	0	1	0	0	0	26.609	-0.256	0.123	0.099	0.306	0	0.735
776	2016	3.892	15.146	1	1.946	0	0	0	0	0	0	1	0	26.609	-0.256	0.123	0.099	0.306	0	0.909
776	2016	3.912	15.304	0	1.099	0	1	1	0	0	0	0	0	26.609	-0.256	0.123	0.099	0.306	0	1.068
776	2016	3.932	15.459	1	1.946	0	0	0	0	1	0	0	0	26.609	-0.256	0.123	0.099	0.306	0	0.735
776	2016	3.850	14.824	1	0.693	0	0	0	0	1	0	0	0	26.609	-0.256	0.123	0.099	0.306	0	0.931
776	2016	3.784	14.320	1	1.946	0	1	0	0	1	0	0	0	26.609	-0.256	0.123	0.099	0.306	0	0.615
776	2016	4.007	16.059	1	0.693	0	1	1	0	0	0	0	0	26.609	-0.256	0.123	0.099	0.306	0	1.224
776	2016	4.094	16.764	0	1.946	0	1	0	0	0	0	0	0	26.609	-0.256	0.123	0.099	0.306	0	0.804
776	2016	3.871	14.986	1	1.946	0	1	0	0	1	0	0	0	26.609	-0.256	0.123	0.099	0.306	0	0.615
776	2016	4.043	16.346	1	0.000	0	0	0	1	0	0	0	0	26.609	-0.256	0.123	0.099	0.306	0	1.164
776	2016	3.932	15.459	1	0.000	0	0	0	1	0	0	0	0	26.609	-0.256	0.123	0.099	0.306	0	1.053
776	2016	3.912	15.304	1	1.946	0	0	0	0	0	0	0	0	26.609	-0.256	0.123	0.099	0.306	0	0.909
776	2016	3.951	15.612	1	1.609	0	0	0	0	1	0	0	0	26.609	-0.256	0.123	0.099	0.306	0	0.791
776	2016	4.159	17.296	0	1.099	0	1	0	0	0	0	0	0	26.609	-0.256	0.123	0.099	0.306	0	0.797
776	2016	4.159	17.296	1	1.946	0	1	0	0	0	0	0	0	26.609	-0.256	0.123	0.099	0.306	0	0.804
776	2016	3.970	15.763	1	1.946	0	1	0	0	1	0	0	1	26.609	-0.256	0.123	0.099	0.306	0	0.615
776	2017	3.829	14.658	1	2.398	0	1	1	0	0	0	0	0	26.601	-0.285	0.102	0.102	0.306	0	0.919
776	2017	3.871	14.986	1	1.099	0	0	0	0	1	0	0	0	26.601	-0.285	0.102	0.102	0.306	0	0.762
776	2017	3.970	15.763	1	2.079	0	0	0	0	1	0	0	0	26.601	-0.285	0.102	0.102	0.306	0	0.588
776	2017	4.007	16.059	1	1.792	0	1	0	0	0	1	0	0	26.601	-0.285	0.102	0.102	0.306	0	0.570
776	2017	4.127	17.033	0	2.197	0	0	0	1	0	0	0	0	26.601	-0.285	0.102	0.102	0.306	0	0.762
776	2017	3.892	15.146	1	2.079	0	1	0	0	1	0	0	0	26.601	-0.285	0.102	0.102	0.306	0	0.453
776	2017	3.912	15.304	1	2.079	0	0	0	0	1	0	0	0	26.601	-0.285	0.102	0.102	0.306	0	0.588
776	2017	3.951	15.612	1	0.693	0	0	0	1	0	0	0	0	26.601	-0.285	0.102	0.102	0.306	0	0.989
776	2017	4.025	16.203	1	1.946	0	1	1	0	0	0	0	0	26.601	-0.285	0.102	0.102	0.306	0	0.983
776	2017	4.060	16.487	1	0.693	0	0	0	1	0	0	0	0	26.601	-0.285	0.102	0.102	0.306	0	0.989
776	2017	4.111	16.899	0	2.079	0	1	0	0	0	0	0	0	26.601	-0.285	0.102	0.102	0.306	0	0.666
776	2017	3.932	15.459	1	2.079	0	0	0	0	0	0	0	0	26.601	-0.285	0.102	0.102	0.306	0	0.782
776	2017	3.989	15.912	1	2.079	0	1	0	0	1	0	0	1	26.601	-0.285	0.102	0.102	0.306	0	0.453
776	2017	3.951	15.612	1	2.079	0	0	0	0	1	0	0	0	26.601	-0.285	0.102	0.102	0.306	0	0.588
776	2017	3.951	15.612	1	0.000	0	1	0	0	0	0	0	0	26.601	-0.285	0.102	0.102	0.306	0	0.990
776	2017	3.932	15.459	0	1.386	0	1	1	0	0	0	0	0	26.601	-0.285	0.102	0.102	0.306	0	1.057
776	2017	4.174	17.426	0	1.386	0	1	0	0	0	0	0	0	26.601	-0.285	0.102	0.102	0.306	0	0.784
776	2017	3.951	15.612	0	0.000	0	0	0	0	0	0	1	0	26.601	-0.285	0.102	0.102	0.306	0	1.080
776	2017	3.738	13.970	1	1.386	0	0	0	0	1	0	0	0	26.601	-0.285	0.102	0.102	0.306	0	0.713
776	2017	4.174	17.426	1	2.079	0	1	0	0	0	0	0	0	26.601	-0.285	0.102	0.102	0.306	0	0.666
776	2017	3.807	14.491	1	2.079	0	1	0	0	1	0	0	0	26.601	-0.285	0.102	0.102	0.306	0	0.453
776	2017	3.970	15.763	1	1.792	0	0	0	0	1	0	0	0	26.601	-0.285	0.102	0.102	0.306	0	0.642
776	2017	3.912	15.304	1	2.079	0	0	0	0	0	0	1	0	26.601	-0.285	0.102	0.102	0.306	0	0.782
776	2017	3.871	14.986	1	1.099	0	1	1	0	0	0	0	0	26.601	-0.285	0.102	0.102	0.306	0	1.094
776	2017	4.025	16.203	1	1.099	0	1	1	0	0	0	0	0	26.601	-0.285	0.102	0.102	0.306	0	1.094
776	2018	3.829	14.658	1	2.197	0	1	0	0	1	0	0	0	26.687	-0.258	0.020	0.051	0.306	0	0.574
776	2018	3.932	15.459	1	2.197	0	0	0	0	1	0	0	0	26.687	-0.258	0.020	0.051	0.306	0	0.699
776	2018	3.989	15.912	1	1.946	0	0	0	0	1	0	0	0	26.687	-0.258	0.020	0.051	0.306	0	0.742
776	2018	4.025	16.203	1	1.946	0	1	0	0	0	1	0	0	26.687	-0.258	0.020	0.051	0.306	0	0.676
776	2018	3.850	14.824	1	2.485	0	1	1	0	0	0	0	0	26.687	-0.258	0.020	0.051	0.306	0	1.008
776	2018	4.078	16.626	1	1.099	0	0	0	1	0	0	0	0	26.687	-0.258	0.020	0.051	0.306	0	1.032
776	2018	3.912	15.304	1	2.197	0	1	0	0	1	0	0	0	26.687	-0.258	0.020	0.051	0.306	0	0.574
776	2018	4.007	16.059	1	2.197	0	1	0	0	1	0	0	1	26.687	-0.258	0.020	0.051	0.306	0	0.574
776	2018	3.912	15.304	1	0.000	0	0	0	0	1	0	0	0	26.687	-0.258	0.020	0.051	0.306	0	1.031
776	2018	4.190	17.553	0	1.609	0	1	0	0	0	0	0	0	26.687	-0.258	0.020	0.051	0.306	0	0.863
776	2018	3.871	14.986	1	0.000	0	0	0	0	1	0	0	0	26.687	-0.258	0.020	0.051	0.306	0	1.031
776	2018	4.078	16.626	1	0.000	0	0	0	1	0	0	0	0	26.687	-0.258	0.020	0.051	0.306	0	1.169
776	2018	3.829	14.658	1	0.000	0	1	1	0	0	0	0	0	26.687	-0.258	0.020	0.051	0.306	0	1.302
776	2018	3.989	15.912	1	2.197	0	0	0	0	1	0	0	0	26.687	-0.258	0.020	0.051	0.306	0	0.699
776	2018	3.970	15.763	1	1.099	0	0	0	1	0	0	0	0	26.687	-0.258	0.020	0.051	0.306	0	1.032
776	2018	4.043	16.346	1	1.386	0	1	1	0	0	0	0	0	26.687	-0.258	0.020	0.051	0.306	0	1.148
776	2018	3.892	15.146	1	1.386	0	1	1	0	0	0	0	0	26.687	-0.258	0.020	0.051	0.306	0	1.035
776	2018	3.951	15.612	0	1.609	0	1	1	0	0	0	0	0	26.687	-0.258	0.020	0.051	0.306	0	1.121
776	2018	3.970	15.763	1	2.197	0	0	0	0	1	0	0	0	26.687	-0.258	0.020	0.051	0.306	0	0.699
776	2018	3.761	14.147	1	1.609	0	0	0	0	1	0	0	0	26.687	-0.258	0.020	0.051	0.306	0	0.797
776	2018	3.951	15.612	1	2.197	0	0	0	0	0	0	0	0	26.687	-0.258	0.020	0.051	0.306	0	0.877
776	2018	4.190	17.553	1	2.197	0	1	0	0	0	0	0	0	26.687	-0.258	0.020	0.051	0.306	0	0.770
776	2018	3.970	15.763	1	0.693	0	1	0	0	0	0	0	0	26.687	-0.258	0.020	0.051	0.306	0	0.995
776	2018	3.970	15.763	0	0.693	0	0	0	0	0	0	1	0	26.687	-0.258	0.020	0.051	0.306	0	1.084
776	2019	3.989	15.912	1	2.303	0	0	0	0	1	0	0	0	26.701	-0.273	0.053	0.085	0.306	0	0.553
776	2019	4.205	17.679	1	2.303	0	1	0	0	0	0	0	0	26.701	-0.273	0.053	0.085	0.306	0	0.457
776	2019	3.850	14.824	1	2.303	0	1	0	0	1	0	0	0	26.701	-0.273	0.053	0.085	0.306	0	0.413
776	2019	4.007	16.059	1	2.303	0	0	0	0	1	0	0	0	26.701	-0.273	0.053	0.085	0.306	0	0.553
776	2019	3.871	14.986	1	2.565	0	1	1	0	0	0	0	0	26.701	-0.273	0.053	0.085	0.306	0	0.900
776	2019	4.205	17.679	0	1.792	0	1	0	0	0	0	0	0	26.701	-0.273	0.053	0.085	0.306	0	0.722
776	2019	3.932	15.459	1	2.303	0	1	0	0	1	0	0	0	26.701	-0.273	0.053	0.085	0.306	0	0.413
776	2019	3.970	15.763	1	2.303	0	0	0	0	0	0	0	0	26.701	-0.273	0.053	0.085	0.306	0	0.751
776	2019	4.060	16.487	1	1.609	0	1	1	0	0	0	0	0	26.701	-0.273	0.053	0.085	0.306	0	1.033
776	2019	3.970	15.763	0	1.792	0	1	1	0	0	0	0	0	26.701	-0.273	0.053	0.085	0.306	0	1.009
776	2019	3.784	14.320	1	1.792	0	0	0	0	1	0	0	0	26.701	-0.273	0.053	0.085	0.306	0	0.648
776	2019	4.094	16.764	1	1.386	0	0	0	1	0	0	0	0	26.701	-0.273	0.053	0.085	0.306	0	0.895
776	2019	3.871	14.986	1	0.000	0	0	0	0	1	0	0	0	26.701	-0.273	0.053	0.085	0.306	0	0.937
776	2019	3.912	15.304	1	0.693	0	0	0	0	1	0	0	0	26.701	-0.273	0.053	0.085	0.306	0	0.833
776	2019	3.989	15.912	1	1.386	0	0	0	1	0	0	0	0	26.701	-0.273	0.053	0.085	0.306	0	0.754
776	2019	3.989	15.912	1	1.099	0	1	0	0	0	0	0	0	26.701	-0.273	0.053	0.085	0.306	0	0.687
776	2019	3.951	15.612	1	2.303	0	0	0	0	1	0	0	0	26.701	-0.273	0.053	0.085	0.306	0	0.553
776	2019	4.007	16.059	1	2.079	0	0	0	0	1	0	0	0	26.701	-0.273	0.053	0.085	0.306	0	0.595
776	2019	3.850	14.824	1	0.693	0	1	1	0	0	0	0	0	26.701	-0.273	0.053	0.085	0.306	0	1.148
776	2019	4.094	16.764	1	0.693	0	0	0	1	0	0	0	0	26.701	-0.273	0.053	0.085	0.306	0	0.994
776	2019	3.989	15.912	0	1.099	0	0	0	0	0	0	1	0	26.701	-0.273	0.053	0.085	0.306	0	0.937
776	2019	4.043	16.346	1	2.079	0	1	0	0	0	1	0	0	26.701	-0.273	0.053	0.085	0.306	0	0.330
776	2019	4.025	16.203	1	2.303	0	1	0	0	1	0	0	1	26.701	-0.273	0.053	0.085	0.306	0	0.413
776	2019	3.932	15.459	1	0.693	0	0	0	0	1	0	0	0	26.701	-0.273	0.053	0.085	0.306	0	0.684
776	2020	3.871	14.986	1	2.398	1	1	0	0	1	0	0	0	26.849	-0.253	0.047	0.025	0.306	0	0.494
776	2020	4.007	16.059	1	2.398	0	0	0	0	1	0	0	0	26.849	-0.253	0.047	0.025	0.306	0	0.506
776	2020	4.220	17.804	0	1.946	0	1	0	0	0	0	0	0	26.849	-0.253	0.047	0.025	0.306	0	0.671
776	2020	3.989	15.912	0	1.946	0	0	0	0	0	0	0	0	26.849	-0.253	0.047	0.025	0.306	0	0.632
776	2020	4.043	16.346	0	2.197	0	0	0	0	1	0	0	0	26.849	-0.253	0.047	0.025	0.306	0	0.546
776	2020	3.892	15.146	0	0.000	0	1	1	0	0	0	0	0	26.849	-0.253	0.047	0.025	0.306	0	1.213
776	2020	4.025	16.203	1	2.398	0	0	0	0	1	0	0	0	26.849	-0.253	0.047	0.025	0.306	0	0.506
776	2020	3.970	15.763	1	2.398	0	0	0	0	1	0	0	0	26.849	-0.253	0.047	0.025	0.306	0	0.506
776	2020	4.043	16.346	0	0.000	1	0	0	1	0	0	0	0	26.849	-0.253	0.047	0.025	0.306	0	1.031
776	2020	3.892	15.146	0	2.639	0	0	0	0	0	0	0	0	26.849	-0.253	0.047	0.025	0.306	0	0.499
776	2020	3.892	15.146	1	0.693	0	0	0	0	1	0	0	0	26.849	-0.253	0.047	0.025	0.306	0	0.811
776	2020	4.060	16.487	0	2.197	0	1	0	0	0	1	0	0	26.849	-0.253	0.047	0.025	0.306	0	0.270
776	2020	4.220	17.804	1	2.398	0	1	0	0	0	0	0	0	26.849	-0.253	0.047	0.025	0.306	0	0.407
776	2020	3.807	14.491	0	1.946	0	0	0	0	1	0	0	0	26.849	-0.253	0.047	0.025	0.306	0	0.594
776	2020	4.007	16.059	0	1.609	0	0	0	1	0	0	0	0	26.849	-0.253	0.047	0.025	0.306	0	0.693
776	2020	4.078	16.626	0	1.792	0	0	0	0	0	0	0	0	26.849	-0.253	0.047	0.025	0.306	0	0.660
776	2020	3.871	14.986	0	1.099	0	1	1	0	0	0	0	0	26.849	-0.253	0.047	0.025	0.306	0	1.081
776	2020	4.111	16.899	0	1.099	0	0	0	1	0	0	0	0	26.849	-0.253	0.047	0.025	0.306	0	0.779
776	2020	4.043	16.346	0	0.000	0	0	0	1	0	0	0	0	26.849	-0.253	0.047	0.025	0.306	0	1.067
776	2020	4.025	16.203	0	0.000	0	0	0	1	0	0	0	0	26.849	-0.253	0.047	0.025	0.306	0	0.946
776	2020	4.111	16.899	0	1.609	0	0	0	1	0	0	0	0	26.849	-0.253	0.047	0.025	0.306	0	0.693
776	2020	4.007	16.059	0	1.386	0	0	0	0	0	0	1	0	26.849	-0.253	0.047	0.025	0.306	0	0.874
776	2020	4.043	16.346	0	2.398	0	0	0	0	0	0	0	0	26.849	-0.253	0.047	0.025	0.306	0	0.547
776	2020	3.892	15.146	0	0.000	1	1	1	0	0	0	0	0	26.849	-0.253	0.047	0.025	0.306	0	1.181
776	2020	3.932	15.459	0	1.099	0	0	0	0	1	0	0	0	26.849	-0.253	0.047	0.025	0.306	0	0.745
776	2020	3.951	15.612	0	2.398	0	1	0	0	0	0	0	0	26.849	-0.253	0.047	0.025	0.306	0	0.588
776	2020	3.989	15.912	1	2.398	0	0	0	0	0	0	0	0	26.849	-0.253	0.047	0.025	0.306	0	0.711
776	2020	3.714	13.791	0	0.000	0	1	1	0	0	0	0	0	26.849	-0.253	0.047	0.025	0.306	0	1.213
783	2008	3.738	13.970	1	0.693	0	1	0	0	1	0	0	1	23.624	-0.292	0.441	0.130	0.320	0	0.817
783	2008	3.664	13.422	1	0.693	0	0	0	0	1	0	0	0	23.624	-0.292	0.441	0.130	0.320	0	0.921
783	2008	3.689	13.608	1	0.693	0	0	0	0	1	0	0	0	23.624	-0.292	0.441	0.130	0.320	0	0.921
783	2008	4.043	16.346	1	1.386	0	1	1	0	0	0	0	0	23.624	-0.292	0.441	0.130	0.320	0	1.135
783	2008	3.738	13.970	1	0.693	0	0	0	0	1	0	0	0	23.624	-0.292	0.441	0.130	0.320	0	0.921
783	2008	4.094	16.764	1	0.693	0	1	0	0	0	1	0	0	23.624	-0.292	0.441	0.130	0.320	0	0.864
783	2008	3.892	15.146	1	0.693	0	0	0	0	1	0	0	0	23.624	-0.292	0.441	0.130	0.320	0	0.921
783	2008	3.611	13.039	1	0.693	0	1	1	0	0	0	0	0	23.624	-0.292	0.441	0.130	0.320	0	1.216
783	2008	3.784	14.320	1	0.693	0	0	0	0	0	0	0	0	23.624	-0.292	0.441	0.130	0.320	0	1.071
783	2008	3.738	13.970	1	0.693	0	0	0	0	1	0	0	0	23.624	-0.292	0.441	0.130	0.320	0	0.921
783	2008	3.761	14.147	1	0.693	0	0	0	0	1	0	0	0	23.624	-0.292	0.441	0.130	0.320	0	0.921
783	2008	4.111	16.899	1	0.693	0	1	1	0	0	0	0	0	23.624	-0.292	0.441	0.130	0.320	0	1.216
783	2008	3.829	14.658	1	0.693	0	1	1	0	0	0	0	0	23.624	-0.292	0.441	0.130	0.320	0	1.216
783	2008	4.078	16.626	0	0.693	0	0	0	0	0	0	1	0	23.624	-0.292	0.441	0.130	0.320	0	1.071
783	2009	3.761	14.147	1	1.099	0	0	0	0	1	0	0	0	24.289	-0.298	0.655	0.182	0.320	0	0.816
783	2009	4.060	16.487	1	1.609	0	1	1	0	0	0	0	0	24.289	-0.298	0.655	0.182	0.320	0	1.072
783	2009	3.912	15.304	1	1.099	0	0	0	0	1	0	0	0	24.289	-0.298	0.655	0.182	0.320	0	0.816
783	2009	4.111	16.899	1	1.099	0	1	0	0	0	1	0	0	24.289	-0.298	0.655	0.182	0.320	0	0.754
783	2009	3.761	14.147	1	1.099	0	1	0	0	1	0	0	1	24.289	-0.298	0.655	0.182	0.320	0	0.704
783	2009	3.714	13.791	1	0.000	0	0	0	0	0	0	1	0	24.289	-0.298	0.655	0.182	0.320	0	1.122
783	2009	4.127	17.033	1	1.099	0	1	1	0	0	0	0	0	24.289	-0.298	0.655	0.182	0.320	0	1.135
783	2009	3.850	14.824	1	0.000	0	0	0	0	1	0	0	0	24.289	-0.298	0.655	0.182	0.320	0	0.979
783	2009	3.850	14.824	1	1.099	0	1	1	0	0	0	0	0	24.289	-0.298	0.655	0.182	0.320	0	1.135
783	2009	3.689	13.608	1	1.099	0	0	0	0	1	0	0	0	24.289	-0.298	0.655	0.182	0.320	0	0.816
783	2009	3.807	14.491	1	1.099	0	0	0	0	0	0	0	0	24.289	-0.298	0.655	0.182	0.320	0	0.979
783	2009	3.807	14.491	1	0.000	0	0	0	0	1	0	0	0	24.289	-0.298	0.655	0.182	0.320	0	0.979
783	2009	3.784	14.320	1	1.099	0	0	0	0	1	0	0	0	24.289	-0.298	0.655	0.182	0.320	0	0.816
783	2009	3.714	13.791	1	1.099	0	0	0	0	1	0	0	0	24.289	-0.298	0.655	0.182	0.320	0	0.816
783	2009	3.638	13.232	1	1.099	0	1	1	0	0	0	0	0	24.289	-0.298	0.655	0.182	0.320	0	1.135
783	2010	3.829	14.658	1	1.386	0	0	0	0	0	0	0	0	24.300	-0.310	0.350	0.129	0.320	0	0.989
783	2010	3.829	14.658	1	0.693	0	0	0	0	1	0	0	0	24.300	-0.310	0.350	0.129	0.320	0	0.931
783	2010	3.714	13.791	1	1.386	0	0	0	0	1	0	0	0	24.300	-0.310	0.350	0.129	0.320	0	0.827
783	2010	4.143	17.166	1	1.386	0	1	1	0	0	0	0	0	24.300	-0.310	0.350	0.129	0.320	0	1.144
783	2010	3.784	14.320	1	1.386	0	1	0	0	1	0	0	1	24.300	-0.310	0.350	0.129	0.320	0	0.715
783	2010	3.664	13.422	1	1.386	0	1	1	0	0	0	0	0	24.300	-0.310	0.350	0.129	0.320	0	1.144
783	2010	3.738	13.970	1	0.693	0	0	0	0	1	0	0	0	24.300	-0.310	0.350	0.129	0.320	0	0.931
783	2010	3.871	14.986	1	0.693	0	0	0	0	1	0	0	0	24.300	-0.310	0.350	0.129	0.320	0	0.931
783	2010	3.871	14.986	1	1.386	0	1	1	0	0	0	0	0	24.300	-0.310	0.350	0.129	0.320	0	1.144
783	2010	3.689	13.608	1	0.000	0	0	0	0	0	0	0	0	24.300	-0.310	0.350	0.129	0.320	0	1.165
783	2010	3.738	13.970	1	1.386	0	0	0	0	1	0	0	0	24.300	-0.310	0.350	0.129	0.320	0	0.827
783	2010	3.807	14.491	1	1.386	0	0	0	0	1	0	0	0	24.300	-0.310	0.350	0.129	0.320	0	0.827
783	2010	3.784	14.320	1	1.386	0	0	0	0	1	0	0	0	24.300	-0.310	0.350	0.129	0.320	0	0.827
783	2010	3.932	15.459	1	1.386	0	0	0	0	1	0	0	0	24.300	-0.310	0.350	0.129	0.320	0	0.827
783	2010	4.078	16.626	1	1.792	0	1	1	0	0	0	0	0	24.300	-0.310	0.350	0.129	0.320	0	1.094
783	2010	4.127	17.033	1	1.386	0	1	0	0	0	1	0	0	24.300	-0.310	0.350	0.129	0.320	0	0.765
783	2011	3.664	13.422	1	0.000	0	0	0	0	1	0	0	0	24.079	-0.513	0.174	0.041	0.320	0	1.048
783	2011	3.892	15.146	1	1.099	0	0	0	0	1	0	0	0	24.079	-0.513	0.174	0.041	0.320	0	0.895
783	2011	3.850	14.824	1	1.099	0	0	0	0	1	0	0	0	24.079	-0.513	0.174	0.041	0.320	0	0.895
783	2011	3.689	13.608	1	1.609	0	1	1	0	0	0	0	0	24.079	-0.513	0.174	0.041	0.320	0	1.136
783	2011	3.714	13.791	1	0.693	0	0	0	0	0	0	0	0	24.079	-0.513	0.174	0.041	0.320	0	1.100
783	2011	3.850	14.824	1	1.609	0	0	0	0	0	0	0	0	24.079	-0.513	0.174	0.041	0.320	0	0.980
783	2011	3.829	14.658	1	1.609	0	0	0	0	1	0	0	0	24.079	-0.513	0.174	0.041	0.320	0	0.817
783	2011	3.807	14.491	1	1.609	0	0	0	0	1	0	0	0	24.079	-0.513	0.174	0.041	0.320	0	0.817
783	2011	3.892	15.146	1	0.000	0	1	1	0	0	0	0	0	24.079	-0.513	0.174	0.041	0.320	0	1.219
783	2011	3.951	15.612	1	1.609	0	1	1	0	0	0	0	0	24.079	-0.513	0.174	0.041	0.320	0	1.022
783	2011	4.143	17.166	1	1.609	0	1	0	0	0	1	0	0	24.079	-0.513	0.174	0.041	0.320	0	0.755
783	2011	4.159	17.296	1	1.609	0	1	1	0	0	0	0	0	24.079	-0.513	0.174	0.041	0.320	0	1.136
783	2011	3.761	14.147	1	0.000	0	0	0	0	1	0	0	0	24.079	-0.513	0.174	0.041	0.320	0	1.048
783	2011	3.850	14.824	1	0.000	0	1	0	0	1	0	0	1	24.079	-0.513	0.174	0.041	0.320	0	0.955
783	2012	3.784	14.320	1	0.693	0	0	0	0	1	0	0	0	24.166	-0.490	0.282	0.056	0.320	0	0.977
783	2012	3.871	14.986	1	1.792	0	0	0	0	0	0	0	0	24.166	-0.490	0.282	0.056	0.320	0	0.978
783	2012	3.850	14.824	1	1.792	0	0	0	0	1	0	0	0	24.166	-0.490	0.282	0.056	0.320	0	0.815
783	2012	3.689	13.608	1	0.693	0	0	0	0	1	0	0	0	24.166	-0.490	0.282	0.056	0.320	0	0.977
783	2012	3.871	14.986	1	1.386	0	0	0	0	1	0	0	0	24.166	-0.490	0.282	0.056	0.320	0	0.877
783	2012	3.912	15.304	1	0.693	0	1	1	0	0	0	0	0	24.166	-0.490	0.282	0.056	0.320	0	1.158
783	2012	4.159	17.296	1	1.792	0	1	0	0	0	1	0	0	24.166	-0.490	0.282	0.056	0.320	0	0.752
783	2012	3.970	15.763	1	1.792	0	1	1	0	0	0	0	0	24.166	-0.490	0.282	0.056	0.320	0	1.020
783	2012	4.174	17.426	1	1.792	0	1	1	0	0	0	0	0	24.166	-0.490	0.282	0.056	0.320	0	1.134
783	2012	3.829	14.658	1	1.792	0	0	0	0	1	0	0	0	24.166	-0.490	0.282	0.056	0.320	0	0.815
783	2012	3.738	13.970	1	1.099	0	0	0	0	0	0	0	0	24.166	-0.490	0.282	0.056	0.320	0	1.070
783	2012	3.912	15.304	1	1.386	0	0	0	0	1	0	0	0	24.166	-0.490	0.282	0.056	0.320	0	0.877
783	2012	3.871	14.986	1	0.693	0	1	0	0	1	0	0	1	24.166	-0.490	0.282	0.056	0.320	0	0.879
783	2012	3.714	13.791	1	1.792	0	1	1	0	0	0	0	0	24.166	-0.490	0.282	0.056	0.320	0	1.134
783	2013	3.892	15.146	1	1.946	0	0	0	0	0	0	0	0	24.176	-0.514	0.321	0.078	0.320	0	0.915
783	2013	3.871	14.986	1	1.099	0	1	0	0	1	0	0	1	24.176	-0.514	0.321	0.078	0.320	0	0.770
783	2013	3.871	14.986	1	1.946	0	0	0	0	1	0	0	0	24.176	-0.514	0.321	0.078	0.320	0	0.742
783	2013	3.689	13.608	1	1.099	0	0	0	0	1	0	0	0	24.176	-0.514	0.321	0.078	0.320	0	0.877
783	2013	4.078	16.626	1	0.000	0	1	0	0	0	1	0	0	24.176	-0.514	0.321	0.078	0.320	0	0.980
783	2013	3.912	15.304	1	1.609	0	0	0	0	1	0	0	0	24.176	-0.514	0.321	0.078	0.320	0	0.798
783	2013	4.190	17.553	1	1.946	0	1	1	0	0	0	0	0	24.176	-0.514	0.321	0.078	0.320	0	1.079
783	2013	4.174	17.426	1	1.946	0	1	0	0	0	1	0	0	24.176	-0.514	0.321	0.078	0.320	0	0.676
783	2013	3.738	13.970	1	1.946	0	1	1	0	0	0	0	0	24.176	-0.514	0.321	0.078	0.320	0	1.079
783	2013	3.871	14.986	1	1.609	0	0	0	0	1	0	0	0	24.176	-0.514	0.321	0.078	0.320	0	0.798
783	2013	3.932	15.459	1	1.099	0	1	1	0	0	0	0	0	24.176	-0.514	0.321	0.078	0.320	0	1.073
783	2013	3.989	15.912	1	1.946	0	1	1	0	0	0	0	0	24.176	-0.514	0.321	0.078	0.320	0	0.959
783	2013	3.850	14.824	1	0.000	0	0	0	0	0	0	1	0	24.176	-0.514	0.321	0.078	0.320	0	1.169
783	2013	3.829	14.658	1	1.946	0	0	0	0	1	0	0	0	24.176	-0.514	0.321	0.078	0.320	0	0.742
783	2013	3.784	14.320	1	1.099	0	0	0	0	1	0	0	0	24.176	-0.514	0.321	0.078	0.320	0	0.877
783	2013	3.761	14.147	1	1.386	0	0	0	0	0	0	0	0	24.176	-0.514	0.321	0.078	0.320	0	0.994
783	2014	3.784	14.320	1	1.609	0	1	0	0	0	0	0	0	24.942	-0.230	0.677	0.120	0.320	0	0.840
783	2014	4.007	16.059	1	0.693	0	1	1	0	0	0	0	0	24.942	-0.230	0.677	0.120	0.320	0	1.105
783	2014	3.892	15.146	1	1.792	0	0	0	0	1	0	0	0	24.942	-0.230	0.677	0.120	0.320	0	0.742
783	2014	3.807	14.491	1	1.386	0	0	0	0	1	0	0	0	24.942	-0.230	0.677	0.120	0.320	0	0.809
783	2014	3.951	15.612	1	2.197	0	1	1	0	0	0	0	0	24.942	-0.230	0.677	0.120	0.320	0	1.027
783	2014	4.094	16.764	1	0.693	0	1	0	0	0	1	0	0	24.942	-0.230	0.677	0.120	0.320	0	0.857
783	2014	3.892	15.146	1	1.386	0	1	0	0	1	0	0	1	24.942	-0.230	0.677	0.120	0.320	0	0.695
783	2014	3.829	14.658	0	1.609	0	0	0	1	0	0	0	0	24.942	-0.230	0.677	0.120	0.320	0	0.941
783	2014	3.912	15.304	1	2.079	0	0	0	0	0	0	0	0	24.942	-0.230	0.677	0.120	0.320	0	0.872
783	2014	4.007	16.059	1	2.079	0	1	1	0	0	0	0	0	24.942	-0.230	0.677	0.120	0.320	0	0.918
783	2014	3.714	13.791	1	1.386	0	0	0	0	1	0	0	0	24.942	-0.230	0.677	0.120	0.320	0	0.809
783	2014	3.932	15.459	1	1.792	0	0	0	0	1	0	0	0	24.942	-0.230	0.677	0.120	0.320	0	0.742
783	2014	3.871	14.986	1	0.693	0	0	0	0	0	0	1	0	24.942	-0.230	0.677	0.120	0.320	0	1.065
783	2014	3.892	15.146	1	2.079	0	0	0	0	1	0	0	0	24.942	-0.230	0.677	0.120	0.320	0	0.693
783	2014	3.850	14.824	1	2.079	0	0	0	0	1	0	0	0	24.942	-0.230	0.677	0.120	0.320	0	0.693
783	2014	3.951	15.612	1	1.386	0	1	1	0	0	0	0	0	24.942	-0.230	0.677	0.120	0.320	0	1.015
783	2015	4.025	16.203	1	2.197	0	1	1	0	0	0	0	0	25.325	-0.187	0.351	0.204	0.320	0	0.913
783	2015	3.850	14.824	0	1.792	0	0	0	1	0	0	0	0	25.325	-0.187	0.351	0.204	0.320	0	0.927
783	2015	3.738	13.970	1	1.609	0	0	0	0	1	0	0	0	25.325	-0.187	0.351	0.204	0.320	0	0.786
783	2015	3.912	15.304	1	1.609	0	1	0	0	1	0	0	1	25.325	-0.187	0.351	0.204	0.320	0	0.670
783	2015	4.043	16.346	1	1.792	0	0	0	0	0	0	1	0	25.325	-0.187	0.351	0.204	0.320	0	0.927
783	2015	4.127	17.033	1	1.099	0	1	0	0	1	1	0	0	25.325	-0.187	0.351	0.204	0.320	0	0.617
783	2015	3.970	15.763	1	1.609	0	1	1	0	0	0	0	0	25.325	-0.187	0.351	0.204	0.320	0	0.996
783	2015	3.932	15.459	1	2.197	0	0	0	0	0	0	0	0	25.325	-0.187	0.351	0.204	0.320	0	0.867
783	2015	3.970	15.763	1	2.303	0	1	1	0	0	0	0	0	25.325	-0.187	0.351	0.204	0.320	0	1.023
783	2015	3.807	14.491	1	1.792	0	1	0	0	0	0	0	0	25.325	-0.187	0.351	0.204	0.320	0	0.824
783	2015	3.951	15.612	1	1.946	0	0	0	0	1	0	0	0	25.325	-0.187	0.351	0.204	0.320	0	0.730
783	2015	3.912	15.304	1	1.946	0	0	0	0	1	0	0	0	25.325	-0.187	0.351	0.204	0.320	0	0.730
783	2015	3.829	14.658	1	1.609	0	0	0	0	1	0	0	0	25.325	-0.187	0.351	0.204	0.320	0	0.786
783	2015	3.871	14.986	1	2.197	0	0	0	0	1	0	0	0	25.325	-0.187	0.351	0.204	0.320	0	0.687
783	2015	3.912	15.304	1	2.197	0	0	0	0	1	0	0	0	25.325	-0.187	0.351	0.204	0.320	0	0.687
783	2015	4.025	16.203	1	1.099	0	1	1	0	0	0	0	0	25.325	-0.187	0.351	0.204	0.320	0	1.064
783	2015	3.892	15.146	1	1.099	0	1	0	0	1	0	1	1	25.325	-0.187	0.351	0.204	0.320	0	0.758
783	2016	3.807	14.491	1	0.000	0	0	0	0	1	0	0	0	25.397	-0.275	0.253	0.099	0.320	0	1.125
783	2016	3.829	14.658	1	1.946	0	0	0	0	1	0	0	0	25.397	-0.275	0.253	0.099	0.320	0	0.860
783	2016	3.892	15.146	1	2.303	0	0	0	0	1	0	0	0	25.397	-0.275	0.253	0.099	0.320	0	0.804
783	2016	3.970	15.763	1	2.079	0	0	0	0	1	0	0	0	25.397	-0.275	0.253	0.099	0.320	0	0.839
783	2016	3.761	14.147	1	1.792	0	0	0	0	1	0	0	0	25.397	-0.275	0.253	0.099	0.320	0	0.883
783	2016	3.850	14.824	1	1.792	0	0	0	0	1	0	0	0	25.397	-0.275	0.253	0.099	0.320	0	0.883
783	2016	3.807	14.491	1	0.693	0	1	1	0	0	0	0	0	25.397	-0.275	0.253	0.099	0.320	0	1.210
783	2016	3.932	15.459	1	2.303	0	0	0	0	1	0	0	0	25.397	-0.275	0.253	0.099	0.320	0	0.804
783	2016	3.951	15.612	1	2.303	0	0	0	0	0	0	0	0	25.397	-0.275	0.253	0.099	0.320	0	0.968
783	2016	3.989	15.912	1	1.792	0	1	1	0	0	0	0	0	25.397	-0.275	0.253	0.099	0.320	0	1.078
783	2016	4.078	16.626	1	0.000	0	1	0	0	0	1	0	0	25.397	-0.275	0.253	0.099	0.320	0	1.077
783	2016	3.829	14.658	1	1.946	0	1	0	0	0	0	0	0	25.397	-0.275	0.253	0.099	0.320	0	0.922
783	2016	3.932	15.459	1	2.079	0	0	0	0	1	0	0	0	25.397	-0.275	0.253	0.099	0.320	0	0.839
783	2016	3.850	14.824	1	0.693	0	1	1	0	0	0	0	0	25.397	-0.275	0.253	0.099	0.320	0	1.307
783	2016	3.912	15.304	1	1.386	0	1	0	0	1	0	0	1	25.397	-0.275	0.253	0.099	0.320	0	0.841
783	2016	3.761	14.147	1	0.693	0	1	1	0	0	0	0	0	25.397	-0.275	0.253	0.099	0.320	0	1.307
783	2016	4.060	16.487	1	1.946	0	0	0	0	0	0	1	0	25.397	-0.275	0.253	0.099	0.320	0	1.017
783	2016	3.526	12.435	1	0.000	0	0	0	0	1	0	0	0	25.397	-0.275	0.253	0.099	0.320	0	1.125
783	2017	4.007	16.059	1	1.946	0	1	1	0	0	0	0	0	25.452	-0.270	0.138	0.057	0.337	0	0.969
783	2017	3.784	14.320	1	1.099	0	1	1	0	0	0	0	0	25.452	-0.270	0.138	0.057	0.337	0	1.190
783	2017	3.829	14.658	1	0.693	0	0	0	0	1	0	0	0	25.452	-0.270	0.138	0.057	0.337	0	0.946
783	2017	3.871	14.986	1	1.099	0	1	1	0	0	0	0	0	25.452	-0.270	0.138	0.057	0.337	0	1.190
783	2017	4.094	16.764	1	0.693	0	1	0	0	0	1	0	0	25.452	-0.270	0.138	0.057	0.337	0	0.891
783	2017	3.951	15.612	1	2.197	0	0	0	0	1	0	0	0	25.452	-0.270	0.138	0.057	0.337	0	0.711
783	2017	3.850	14.824	1	2.079	0	1	0	0	0	0	0	0	25.452	-0.270	0.138	0.057	0.337	0	0.801
783	2017	3.871	14.986	0	2.197	0	1	1	0	0	0	0	0	25.452	-0.270	0.138	0.057	0.337	0	0.933
783	2017	3.850	14.824	1	2.079	0	0	0	0	1	0	0	0	25.452	-0.270	0.138	0.057	0.337	0	0.731
783	2017	3.784	14.320	1	0.000	0	1	1	0	0	0	0	0	25.452	-0.270	0.138	0.057	0.337	0	1.310
783	2017	4.078	16.626	1	2.079	0	0	0	0	0	0	1	0	25.452	-0.270	0.138	0.057	0.337	0	0.905
783	2017	3.970	15.763	1	2.398	0	0	0	0	0	0	0	0	25.452	-0.270	0.138	0.057	0.337	0	0.857
783	2017	3.932	15.459	1	1.609	0	1	0	0	1	0	0	1	25.452	-0.270	0.138	0.057	0.337	0	0.695
783	2017	3.829	14.658	1	1.099	0	1	1	0	0	0	0	0	25.452	-0.270	0.138	0.057	0.337	0	1.082
783	2017	3.555	12.641	1	0.693	0	0	0	0	1	0	0	1	25.452	-0.270	0.138	0.057	0.337	0	0.946
783	2017	3.871	14.986	1	1.946	0	0	0	0	1	0	0	0	25.452	-0.270	0.138	0.057	0.337	0	0.754
783	2018	4.094	16.764	1	2.197	0	0	0	0	0	0	1	0	25.323	-0.314	0.017	0.008	0.346	0	0.855
783	2018	3.871	14.986	1	2.197	0	0	0	0	1	0	0	0	25.323	-0.314	0.017	0.008	0.346	0	0.673
783	2018	3.850	14.824	1	1.099	0	0	0	0	1	0	0	0	25.323	-0.314	0.017	0.008	0.346	0	0.985
783	2018	3.871	14.986	1	2.197	0	1	0	0	0	0	0	0	25.323	-0.314	0.017	0.008	0.346	0	0.888
783	2018	3.850	14.824	0	0.000	0	0	0	0	1	0	0	0	25.323	-0.314	0.017	0.008	0.346	0	1.127
783	2018	3.892	15.146	1	2.079	0	0	0	0	1	0	0	0	25.323	-0.314	0.017	0.008	0.346	0	0.842
783	2018	3.807	14.491	1	0.693	0	1	1	0	0	0	0	0	25.323	-0.314	0.017	0.008	0.346	0	1.309
783	2018	3.738	13.970	1	0.000	0	0	0	0	1	0	0	0	25.323	-0.314	0.017	0.008	0.346	0	1.127
783	2018	3.970	15.763	1	2.303	0	0	0	0	1	0	0	0	25.323	-0.314	0.017	0.008	0.346	0	0.806
783	2018	3.989	15.912	1	2.485	0	0	0	0	0	0	0	0	25.323	-0.314	0.017	0.008	0.346	0	0.810
783	2018	3.892	15.146	1	0.000	0	0	0	0	1	0	0	0	25.323	-0.314	0.017	0.008	0.346	0	1.127
783	2018	3.738	13.970	1	0.000	0	0	0	0	0	0	0	0	25.323	-0.314	0.017	0.008	0.346	0	1.254
783	2018	4.007	16.059	1	0.000	0	1	0	0	0	1	0	0	25.323	-0.314	0.017	0.008	0.346	0	1.079
783	2018	3.951	15.612	1	1.792	0	1	0	0	0	0	0	0	25.323	-0.314	0.017	0.008	0.346	0	0.947
783	2018	3.892	15.146	1	1.386	0	1	1	0	0	0	0	0	25.323	-0.314	0.017	0.008	0.346	0	1.130
783	2018	3.807	14.491	1	1.386	0	1	1	0	0	0	0	0	25.323	-0.314	0.017	0.008	0.346	0	1.130
783	2018	3.932	15.459	0	0.000	0	0	0	0	1	0	0	0	25.323	-0.314	0.017	0.008	0.346	0	1.127
783	2018	3.850	14.824	1	1.386	0	1	1	0	0	0	0	0	25.323	-0.314	0.017	0.008	0.346	0	1.130
783	2018	4.111	16.899	1	1.099	0	1	0	0	0	1	0	0	25.323	-0.314	0.017	0.008	0.346	0	0.794
783	2018	3.584	12.842	1	1.099	0	1	0	0	1	0	0	1	25.323	-0.314	0.017	0.008	0.346	0	0.887
783	2018	3.689	13.608	1	0.000	0	1	1	0	0	0	0	0	25.323	-0.314	0.017	0.008	0.346	0	1.378
783	2020	3.784	14.320	1	1.099	0	0	0	0	1	0	0	0	25.624	-0.245	0.120	0.017	0.441	0	0.931
783	2020	4.043	16.346	1	1.099	0	1	0	0	0	1	0	0	25.624	-0.245	0.120	0.017	0.441	0	0.874
783	2020	3.871	14.986	0	2.079	0	0	0	1	0	0	0	0	25.624	-0.245	0.120	0.017	0.441	0	0.948
783	2020	3.970	15.763	0	1.099	0	0	0	0	0	0	1	0	25.624	-0.245	0.120	0.017	0.441	0	1.080
783	2020	3.892	15.146	0	1.099	0	0	0	0	1	0	0	0	25.624	-0.245	0.120	0.017	0.441	0	0.931
783	2020	4.007	16.059	1	2.485	0	0	0	0	1	0	0	0	25.624	-0.245	0.120	0.017	0.441	0	0.713
783	2020	3.584	12.842	1	0.693	0	0	0	0	0	0	0	0	25.624	-0.245	0.120	0.017	0.441	0	1.130
783	2020	3.892	15.146	1	1.609	1	0	0	0	1	0	0	0	25.624	-0.245	0.120	0.017	0.441	0	0.946
783	2020	3.689	13.608	0	0.693	0	1	1	0	0	0	0	0	25.624	-0.245	0.120	0.017	0.441	0	1.268
783	2020	3.638	13.232	1	1.609	0	1	0	0	1	0	0	1	25.624	-0.245	0.120	0.017	0.441	0	0.746
783	2020	3.970	15.763	1	0.693	0	1	0	0	0	0	0	0	25.624	-0.245	0.120	0.017	0.441	0	1.044
783	2020	3.951	15.612	0	0.693	0	1	1	0	0	0	0	0	25.624	-0.245	0.120	0.017	0.441	0	1.268
783	2020	3.664	13.422	1	0.693	0	0	0	0	0	0	0	0	25.624	-0.245	0.120	0.017	0.441	0	1.130
783	2020	3.932	15.459	1	2.303	0	0	0	0	1	0	0	0	25.624	-0.245	0.120	0.017	0.441	0	0.744
783	2020	3.871	14.986	0	0.693	0	0	0	0	1	0	0	0	25.624	-0.245	0.120	0.017	0.441	0	0.858
783	2020	3.526	12.435	0	0.693	0	1	0	0	0	0	0	0	25.624	-0.245	0.120	0.017	0.441	0	1.044
783	2020	3.932	15.459	1	1.099	0	0	0	0	1	0	0	0	25.624	-0.245	0.120	0.017	0.441	0	0.931
783	2020	3.912	15.304	1	0.693	1	0	0	0	1	0	0	0	25.624	-0.245	0.120	0.017	0.441	0	1.070
783	2020	3.738	13.970	0	1.099	0	1	1	0	0	0	0	0	25.624	-0.245	0.120	0.017	0.441	0	1.224
783	2020	3.689	13.608	0	0.693	0	1	1	0	0	0	0	0	25.624	-0.245	0.120	0.017	0.441	0	1.268
958	2020	3.784	14.320	0	0.000	0	0	0	0	1	0	0	1	25.239	-0.454	-0.090	0.031	1.583	1	0.582
958	2020	4.025	16.203	0	0.000	0	1	0	0	0	0	0	0	25.239	-0.454	-0.090	0.031	1.583	1	0.811
958	2020	3.829	14.658	1	0.000	0	0	0	1	0	0	0	0	25.239	-0.454	-0.090	0.031	1.583	1	0.915
958	2020	4.190	17.553	0	1.386	0	1	1	0	0	0	0	0	25.239	-0.454	-0.090	0.031	1.583	1	0.747
958	2020	4.007	16.059	0	1.386	0	1	1	0	0	0	0	0	25.239	-0.454	-0.090	0.031	1.583	1	0.747
958	2020	3.761	14.147	0	1.386	0	1	1	0	0	0	0	0	25.239	-0.454	-0.090	0.031	1.583	1	0.747
987	2017	3.850	14.824	0	0.693	0	1	0	0	1	1	0	1	25.064	-0.273	0.045	0.047	1.052	1	0.606
987	2017	3.761	14.147	0	0.693	0	1	0	0	1	0	0	0	25.064	-0.273	0.045	0.047	1.052	1	0.748
987	2017	3.850	14.824	0	1.386	0	1	1	0	0	0	0	0	25.064	-0.273	0.045	0.047	1.052	1	1.082
987	2017	3.714	13.791	0	1.946	0	1	1	0	0	0	0	0	25.064	-0.273	0.045	0.047	1.052	1	0.881
987	2017	4.127	17.033	0	0.693	0	1	1	0	0	0	0	0	25.064	-0.273	0.045	0.047	1.052	1	1.167
987	2017	4.007	16.059	0	0.693	0	0	0	0	1	0	0	0	25.064	-0.273	0.045	0.047	1.052	1	0.857
987	2017	3.829	14.658	0	0.693	0	0	0	0	1	0	0	0	25.064	-0.273	0.045	0.047	1.052	1	0.857
987	2017	3.850	14.824	0	0.693	0	0	0	0	1	0	0	0	25.064	-0.273	0.045	0.047	1.052	1	0.857
987	2017	3.932	15.459	0	0.000	1	1	1	0	0	0	0	0	25.064	-0.273	0.045	0.047	1.052	1	1.214
987	2017	3.784	14.320	0	0.693	0	0	0	0	1	0	0	0	25.064	-0.273	0.045	0.047	1.052	1	0.857
987	2017	3.892	15.146	0	0.000	0	0	0	0	1	0	0	0	25.064	-0.273	0.045	0.047	1.052	1	0.959
987	2018	4.143	17.166	0	1.099	0	1	1	0	0	0	0	0	25.297	-0.228	0.022	0.031	1.052	1	1.187
987	2018	3.871	14.986	0	1.609	0	1	1	0	0	0	0	0	25.297	-0.228	0.022	0.031	1.052	1	1.012
987	2018	3.951	15.612	0	0.693	1	1	1	0	0	0	0	0	25.297	-0.228	0.022	0.031	1.052	1	1.202
987	2018	3.784	14.320	0	1.099	0	1	0	0	1	0	0	0	25.297	-0.228	0.022	0.031	1.052	1	0.777
987	2018	4.025	16.203	0	1.099	0	0	0	0	1	0	0	0	25.297	-0.228	0.022	0.031	1.052	1	0.741
987	2018	3.871	14.986	0	1.099	0	1	0	0	1	1	0	1	25.297	-0.228	0.022	0.031	1.052	1	0.638
987	2018	3.871	14.986	0	1.099	0	0	0	0	1	0	0	0	25.297	-0.228	0.022	0.031	1.052	1	0.741
987	2018	3.912	15.304	0	0.693	0	0	0	0	1	0	0	0	25.297	-0.228	0.022	0.031	1.052	1	0.943
987	2018	3.850	14.824	0	1.099	0	0	0	0	1	0	0	0	25.297	-0.228	0.022	0.031	1.052	1	0.883
987	2018	3.807	14.491	0	1.099	0	0	0	0	0	0	0	0	25.297	-0.228	0.022	0.031	1.052	1	1.038
987	2019	3.829	14.658	0	1.386	0	0	0	0	0	0	0	0	25.464	-0.228	0.028	0.075	1.148	1	0.906
987	2019	3.970	15.763	0	1.099	1	1	1	0	0	0	0	0	25.464	-0.228	0.028	0.075	1.148	1	1.182
987	2019	4.159	17.296	0	1.386	0	1	1	0	0	0	0	0	25.464	-0.228	0.028	0.075	1.148	1	1.072
987	2019	3.892	15.146	0	1.792	0	1	1	0	0	0	0	0	25.464	-0.228	0.028	0.075	1.148	1	1.019
987	2019	3.912	15.304	0	0.000	0	1	1	0	0	0	0	0	25.464	-0.228	0.028	0.075	1.148	1	1.237
987	2020	3.850	14.824	1	1.609	0	0	0	0	0	0	0	0	25.544	-0.291	0.068	0.043	1.321	1	0.842
987	2020	3.912	15.304	0	1.946	0	0	0	0	0	0	0	0	25.544	-0.291	0.068	0.043	1.321	1	0.635
987	2020	3.932	15.459	0	0.693	0	1	1	0	0	0	0	0	25.544	-0.291	0.068	0.043	1.321	1	1.133
987	2020	3.989	15.912	0	1.386	1	1	1	0	0	0	0	0	25.544	-0.291	0.068	0.043	1.321	1	1.124
987	2020	4.043	16.346	0	0.000	0	1	1	0	0	0	0	0	25.544	-0.291	0.068	0.043	1.321	1	1.214
987	2020	4.174	17.426	0	1.609	0	1	1	0	0	0	0	0	25.544	-0.291	0.068	0.043	1.321	1	1.016
2423	2019	3.989	15.912	0	0.000	0	1	0	0	1	1	0	1	24.931	-0.386	0.013	0.051	2.079	1	0.755
2423	2019	3.807	14.491	0	0.000	1	0	0	0	1	0	0	0	24.931	-0.386	0.013	0.051	2.079	1	1.173
2423	2019	3.738	13.970	0	0.000	1	0	0	0	0	0	0	0	24.931	-0.386	0.013	0.051	2.079	1	1.295
2423	2019	4.143	17.166	0	2.485	0	1	1	0	0	0	0	0	24.931	-0.386	0.013	0.051	2.079	1	1.076
2423	2019	4.043	16.346	0	0.000	0	1	1	0	0	0	0	0	24.931	-0.386	0.013	0.051	2.079	1	1.355
2423	2020	4.159	17.296	0	2.639	0	1	1	0	0	0	0	0	25.164	-0.316	-0.008	0.021	2.079	1	1.021
2423	2020	3.912	15.304	0	0.693	0	1	1	0	0	0	0	0	25.164	-0.316	-0.008	0.021	2.079	1	1.255
2423	2020	3.829	14.658	0	0.693	1	0	0	0	1	0	0	0	25.164	-0.316	-0.008	0.021	2.079	1	1.054
2423	2020	4.007	16.059	1	0.693	0	1	0	0	1	1	0	1	25.164	-0.316	-0.008	0.021	2.079	1	0.584
2423	2020	4.060	16.487	1	0.693	0	1	1	0	0	0	0	0	25.164	-0.316	-0.008	0.021	2.079	1	1.255
2423	2020	3.892	15.146	0	0.000	0	0	0	0	1	0	0	0	25.164	-0.316	-0.008	0.021	2.079	1	1.064
2423	2020	3.761	14.147	1	0.693	1	0	0	0	0	0	0	0	25.164	-0.316	-0.008	0.021	2.079	1	1.189
2500	2011	3.892	15.146	0	0.693	0	0	0	0	1	0	0	0	23.296	-0.655	0.533	0.030	0.693	1	0.993
2500	2011	3.970	15.763	0	1.386	0	1	0	0	0	0	0	0	23.296	-0.655	0.533	0.030	0.693	1	0.821
2500	2011	3.989	15.912	0	1.386	0	0	0	1	0	0	0	0	23.296	-0.655	0.533	0.030	0.693	1	1.047
2500	2011	4.094	16.764	0	1.609	0	1	1	0	0	0	0	0	23.296	-0.655	0.533	0.030	0.693	1	1.169
2500	2011	3.738	13.970	0	1.386	0	0	0	0	0	0	0	0	23.296	-0.655	0.533	0.030	0.693	1	1.047
2500	2011	4.078	16.626	0	1.386	1	0	0	1	0	0	0	0	23.296	-0.655	0.533	0.030	0.693	1	1.125
2500	2011	3.951	15.612	0	1.386	0	0	0	0	1	0	0	0	23.296	-0.655	0.533	0.030	0.693	1	0.894
2500	2011	3.871	14.986	0	1.386	0	0	0	1	0	0	0	0	23.296	-0.655	0.533	0.030	0.693	1	1.047
2500	2011	3.611	13.039	0	0.000	0	0	0	1	0	0	0	0	23.296	-0.655	0.533	0.030	0.693	1	1.110
2500	2011	4.094	16.764	0	0.000	0	1	1	0	0	0	0	0	23.296	-0.655	0.533	0.030	0.693	1	1.250
2500	2011	4.078	16.626	0	1.099	0	0	0	1	0	0	0	0	23.296	-0.655	0.533	0.030	0.693	1	1.084
2500	2011	3.664	13.422	0	1.386	0	1	0	0	1	0	0	1	23.296	-0.655	0.533	0.030	0.693	1	0.789
2500	2011	3.951	15.612	0	1.609	0	1	1	0	0	0	0	0	23.296	-0.655	0.533	0.030	0.693	1	1.169
2500	2011	4.060	16.487	0	0.000	0	1	1	0	0	0	0	0	23.296	-0.655	0.533	0.030	0.693	1	1.250
2500	2011	4.007	16.059	0	1.386	0	0	0	1	0	0	0	0	23.296	-0.655	0.533	0.030	0.693	1	1.047
2500	2011	3.761	14.147	0	0.693	0	0	0	0	1	0	0	0	23.296	-0.655	0.533	0.030	0.693	1	0.993
2500	2011	3.850	14.824	0	0.000	0	1	1	0	0	0	0	0	23.296	-0.655	0.533	0.030	0.693	1	1.250
2500	2011	3.689	13.608	0	1.386	1	0	0	0	0	0	0	0	23.296	-0.655	0.533	0.030	0.693	1	1.125
2500	2011	3.829	14.658	0	1.386	0	1	0	0	1	0	0	0	23.296	-0.655	0.533	0.030	0.693	1	0.789
2500	2011	3.689	13.608	0	1.386	1	0	0	0	0	0	0	0	23.296	-0.655	0.533	0.030	0.693	1	1.125
2500	2011	3.850	14.824	0	1.386	0	0	0	0	1	0	0	0	23.296	-0.655	0.533	0.030	0.693	1	0.894
2500	2011	4.248	18.050	0	1.386	0	1	1	0	0	0	0	0	23.296	-0.655	0.533	0.030	0.693	1	1.195
2500	2011	3.932	15.459	0	1.386	0	0	0	0	1	0	0	0	23.296	-0.655	0.533	0.030	0.693	1	0.894
2500	2011	3.892	15.146	0	1.386	0	1	1	0	0	0	0	0	23.296	-0.655	0.533	0.030	0.693	1	1.087
2500	2011	3.850	14.824	0	1.386	0	0	0	0	0	0	0	0	23.296	-0.655	0.533	0.030	0.693	1	1.047
2500	2011	3.611	13.039	0	1.386	0	1	0	0	0	0	0	0	23.296	-0.655	0.533	0.030	0.693	1	0.955
2500	2011	4.127	17.033	0	1.386	0	0	0	1	0	0	0	0	23.296	-0.655	0.533	0.030	0.693	1	1.047
2500	2011	4.025	16.203	0	1.386	0	0	0	1	0	0	0	0	23.296	-0.655	0.533	0.030	0.693	1	1.047
2500	2011	3.638	13.232	0	0.693	0	0	0	0	1	0	0	0	23.296	-0.655	0.533	0.030	0.693	1	0.993
2500	2012	3.912	15.304	0	1.099	0	0	0	0	1	0	0	0	23.273	-0.690	0.629	0.022	0.716	1	0.955
2500	2012	4.111	16.899	0	0.693	0	1	1	0	0	0	0	0	23.273	-0.690	0.629	0.022	0.716	1	1.187
2500	2012	3.714	13.791	0	1.609	0	1	0	0	1	0	0	1	23.273	-0.690	0.629	0.022	0.716	1	0.774
2500	2012	4.007	16.059	0	1.609	0	1	0	0	0	0	0	0	23.273	-0.690	0.629	0.022	0.716	1	0.807
2500	2012	4.060	16.487	0	1.609	0	0	0	1	0	0	0	0	23.273	-0.690	0.629	0.022	0.716	1	1.036
2500	2012	3.638	13.232	0	1.609	0	1	0	0	0	0	0	0	23.273	-0.690	0.629	0.022	0.716	1	0.942
2500	2012	3.892	15.146	0	1.609	0	0	0	1	0	0	0	0	23.273	-0.690	0.629	0.022	0.716	1	1.036
2500	2012	3.892	15.146	0	1.609	0	1	0	0	0	0	0	0	23.273	-0.690	0.629	0.022	0.716	1	0.942
2500	2012	4.025	16.203	0	1.609	0	0	0	1	0	0	0	0	23.273	-0.690	0.629	0.022	0.716	1	1.036
2500	2012	3.892	15.146	0	1.609	0	0	0	0	0	0	0	0	23.273	-0.690	0.629	0.022	0.716	1	1.036
2500	2012	4.094	16.764	0	1.386	0	0	0	1	0	0	0	0	23.273	-0.690	0.629	0.022	0.716	1	1.065
2500	2012	4.143	17.166	0	1.609	0	0	0	1	0	0	0	0	23.273	-0.690	0.629	0.022	0.716	1	1.036
2500	2012	3.784	14.320	0	1.609	0	0	0	0	0	0	0	0	23.273	-0.690	0.629	0.022	0.716	1	1.036
2500	2012	3.738	13.970	0	1.609	1	0	0	0	0	0	0	0	23.273	-0.690	0.629	0.022	0.716	1	1.114
2500	2012	3.932	15.459	0	1.609	0	1	1	0	0	0	0	0	23.273	-0.690	0.629	0.022	0.716	1	1.076
2500	2012	3.970	15.763	0	1.609	0	0	0	0	1	0	0	0	23.273	-0.690	0.629	0.022	0.716	1	0.881
2500	2012	3.638	13.232	0	0.693	0	0	0	1	0	0	0	0	23.273	-0.690	0.629	0.022	0.716	1	1.038
2500	2012	3.434	11.792	0	1.609	0	1	0	0	0	0	0	0	23.273	-0.690	0.629	0.022	0.716	1	0.807
2500	2012	3.871	14.986	0	0.693	0	1	1	0	0	0	0	0	23.273	-0.690	0.629	0.022	0.716	1	1.187
2500	2012	3.970	15.763	0	1.609	0	0	0	0	1	0	0	0	23.273	-0.690	0.629	0.022	0.716	1	0.881
2500	2012	3.689	13.608	0	1.099	0	0	0	0	1	0	0	0	23.273	-0.690	0.629	0.022	0.716	1	0.955
2500	2012	3.807	14.491	0	1.099	0	0	0	0	1	0	0	0	23.273	-0.690	0.629	0.022	0.716	1	0.955
2500	2012	4.078	16.626	0	0.693	0	1	1	0	0	0	0	0	23.273	-0.690	0.629	0.022	0.716	1	1.187
2500	2012	3.871	14.986	0	1.609	0	0	0	0	1	0	0	0	23.273	-0.690	0.629	0.022	0.716	1	0.881
2500	2012	3.871	14.986	0	1.609	0	1	0	0	1	0	0	0	23.273	-0.690	0.629	0.022	0.716	1	0.774
2500	2012	3.738	13.970	0	1.609	1	0	0	0	0	0	0	0	23.273	-0.690	0.629	0.022	0.716	1	1.114
2500	2013	3.714	13.791	0	1.386	0	0	0	0	1	0	0	0	23.527	-0.587	0.476	0.035	0.746	1	0.873
2500	2013	4.127	17.033	0	1.099	0	1	0	0	0	0	0	0	23.527	-0.587	0.476	0.035	0.746	1	0.976
2500	2013	3.892	15.146	0	1.792	0	1	0	0	1	0	0	0	23.527	-0.587	0.476	0.035	0.746	1	0.697
2500	2013	3.951	15.612	0	1.792	0	1	1	0	0	0	0	0	23.527	-0.587	0.476	0.035	0.746	1	1.017
2500	2013	3.989	15.912	0	1.792	0	0	0	0	1	0	0	0	23.527	-0.587	0.476	0.035	0.746	1	0.810
2500	2013	3.738	13.970	0	1.792	0	1	0	0	1	0	0	1	23.527	-0.587	0.476	0.035	0.746	1	0.697
2500	2013	3.807	14.491	0	1.792	0	0	0	0	0	0	0	0	23.527	-0.587	0.476	0.035	0.746	1	0.974
2500	2013	3.738	13.970	0	0.693	0	1	0	0	0	0	0	0	23.527	-0.587	0.476	0.035	0.746	1	0.906
2500	2013	3.829	14.658	0	1.386	0	0	0	0	1	0	0	0	23.527	-0.587	0.476	0.035	0.746	1	0.873
2500	2013	3.466	12.011	0	1.792	0	1	0	0	0	0	0	0	23.527	-0.587	0.476	0.035	0.746	1	0.733
2500	2013	3.664	13.422	0	1.792	0	1	0	0	0	0	0	0	23.527	-0.587	0.476	0.035	0.746	1	0.876
2500	2013	4.043	16.346	0	1.792	0	0	0	1	0	0	0	0	23.527	-0.587	0.476	0.035	0.746	1	0.974
2500	2013	3.912	15.304	0	1.792	0	0	0	0	0	0	0	0	23.527	-0.587	0.476	0.035	0.746	1	0.974
2500	2013	3.989	15.912	0	1.792	0	0	0	0	1	0	0	0	23.527	-0.587	0.476	0.035	0.746	1	0.810
2500	2013	3.761	14.147	0	1.792	1	0	0	0	0	0	0	0	23.527	-0.587	0.476	0.035	0.746	1	1.057
2500	2013	4.078	16.626	0	1.792	0	0	0	1	0	0	0	0	23.527	-0.587	0.476	0.035	0.746	1	0.974
2500	2013	3.892	15.146	0	1.099	0	1	1	0	0	0	0	0	23.527	-0.587	0.476	0.035	0.746	1	1.106
2500	2013	3.892	15.146	0	1.792	0	0	0	0	1	0	0	0	23.527	-0.587	0.476	0.035	0.746	1	0.810
2500	2013	3.912	15.304	0	1.792	0	0	0	1	0	0	0	0	23.527	-0.587	0.476	0.035	0.746	1	0.974
2500	2013	4.127	17.033	0	1.099	0	1	1	0	0	0	0	0	23.527	-0.587	0.476	0.035	0.746	1	1.106
2500	2013	3.761	14.147	0	1.792	1	0	0	0	0	0	0	0	23.527	-0.587	0.476	0.035	0.746	1	1.057
2500	2013	4.111	16.899	0	1.609	0	0	0	1	0	0	0	0	23.527	-0.587	0.476	0.035	0.746	1	0.999
2500	2013	4.094	16.764	0	1.099	0	1	1	0	0	0	0	0	23.527	-0.587	0.476	0.035	0.746	1	1.106
2500	2013	4.159	17.296	0	1.792	0	0	0	1	0	0	0	0	23.527	-0.587	0.476	0.035	0.746	1	0.974
2500	2013	3.664	13.422	0	1.099	0	0	0	1	0	0	0	0	23.527	-0.587	0.476	0.035	0.746	1	0.946
2500	2013	4.025	16.203	0	1.792	0	1	0	0	0	0	0	0	23.527	-0.587	0.476	0.035	0.746	1	0.733
2500	2013	3.932	15.459	0	1.386	0	0	0	0	1	0	0	0	23.527	-0.587	0.476	0.035	0.746	1	0.873
2500	2014	3.738	13.970	0	1.609	0	0	0	0	1	0	0	0	24.037	-0.338	0.779	0.074	0.884	1	0.798
2500	2014	4.143	17.166	0	1.386	0	1	1	0	0	0	0	0	24.037	-0.338	0.779	0.074	0.884	1	1.036
2500	2014	3.951	15.612	0	1.609	0	0	0	0	1	0	0	0	24.037	-0.338	0.779	0.074	0.884	1	0.798
2500	2014	3.850	14.824	0	1.609	0	0	0	0	1	0	0	0	24.037	-0.338	0.779	0.074	0.884	1	0.798
2500	2014	3.932	15.459	0	1.946	0	0	0	0	0	0	0	0	24.037	-0.338	0.779	0.074	0.884	1	0.915
2500	2014	4.094	16.764	0	1.946	0	0	0	1	0	0	0	0	24.037	-0.338	0.779	0.074	0.884	1	0.915
2500	2014	3.912	15.304	0	1.946	0	1	0	0	1	0	0	0	24.037	-0.338	0.779	0.074	0.884	1	0.623
2500	2014	3.761	14.147	0	1.946	0	1	0	0	1	1	0	1	24.037	-0.338	0.779	0.074	0.884	1	0.465
2500	2014	4.007	16.059	0	1.946	0	0	0	0	1	0	0	0	24.037	-0.338	0.779	0.074	0.884	1	0.742
2500	2014	4.060	16.487	0	1.946	0	0	0	1	0	0	0	0	24.037	-0.338	0.779	0.074	0.884	1	0.915
2500	2014	3.689	13.608	0	1.386	0	0	0	1	0	0	0	0	24.037	-0.338	0.779	0.074	0.884	1	0.865
2500	2014	3.784	14.320	0	1.946	1	0	0	0	0	0	0	0	24.037	-0.338	0.779	0.074	0.884	1	1.002
2500	2014	4.043	16.346	0	1.946	0	1	0	0	0	0	0	0	24.037	-0.338	0.779	0.074	0.884	1	0.660
2500	2014	4.174	17.426	0	1.946	0	0	0	1	0	0	0	0	24.037	-0.338	0.779	0.074	0.884	1	0.915
2500	2014	3.932	15.459	0	1.946	0	0	0	1	0	0	0	0	24.037	-0.338	0.779	0.074	0.884	1	0.915
2500	2014	4.007	16.059	0	1.946	0	0	0	0	1	0	0	0	24.037	-0.338	0.779	0.074	0.884	1	0.742
2500	2014	3.912	15.304	0	1.386	0	1	1	0	0	0	0	0	24.037	-0.338	0.779	0.074	0.884	1	1.148
2500	2014	3.970	15.763	0	1.946	0	1	1	0	0	0	0	0	24.037	-0.338	0.779	0.074	0.884	1	0.959
2500	2014	3.784	14.320	0	1.946	1	0	0	0	0	0	0	0	24.037	-0.338	0.779	0.074	0.884	1	1.002
2500	2014	4.043	16.346	0	0.000	0	1	0	0	0	0	0	0	24.037	-0.338	0.779	0.074	0.884	1	0.967
2500	2014	3.912	15.304	0	1.946	0	0	0	0	1	0	0	0	24.037	-0.338	0.779	0.074	0.884	1	0.742
2500	2014	4.111	16.899	0	1.386	0	1	1	0	0	0	0	0	24.037	-0.338	0.779	0.074	0.884	1	1.036
2500	2014	4.127	17.033	0	1.792	0	0	0	1	0	0	0	0	24.037	-0.338	0.779	0.074	0.884	1	0.937
2500	2014	3.689	13.608	0	1.946	0	1	0	0	0	0	0	0	24.037	-0.338	0.779	0.074	0.884	1	0.811
2500	2014	3.829	14.658	0	1.946	0	0	0	0	0	0	0	0	24.037	-0.338	0.779	0.074	0.884	1	0.915
2500	2015	4.174	17.426	0	1.609	0	1	1	0	0	0	0	0	24.598	-0.321	0.420	0.131	0.999	1	1.020
2500	2015	3.850	14.824	0	2.079	0	0	0	0	0	0	0	0	24.598	-0.321	0.420	0.131	0.999	1	0.911
2500	2015	3.912	15.304	0	0.000	0	1	1	0	0	0	0	0	24.598	-0.321	0.420	0.131	0.999	1	1.314
2500	2015	4.094	16.764	0	2.079	0	0	0	1	0	0	0	0	24.598	-0.321	0.420	0.131	0.999	1	0.911
2500	2015	3.989	15.912	0	2.079	0	1	1	0	0	0	0	0	24.598	-0.321	0.420	0.131	0.999	1	0.956
2500	2015	4.111	16.899	0	2.079	0	0	0	1	0	0	0	0	24.598	-0.321	0.420	0.131	0.999	1	0.911
2500	2015	4.143	17.166	0	1.609	0	1	1	0	0	0	0	0	24.598	-0.321	0.420	0.131	0.999	1	1.020
2500	2015	3.951	15.612	0	2.079	0	0	0	0	0	0	0	0	24.598	-0.321	0.420	0.131	0.999	1	0.911
2500	2015	3.871	14.986	0	1.792	0	0	0	0	1	0	0	0	24.598	-0.321	0.420	0.131	0.999	1	0.786
2500	2015	4.060	16.487	0	2.079	0	1	0	0	0	0	0	0	24.598	-0.321	0.420	0.131	0.999	1	0.655
2500	2015	4.043	16.346	0	2.079	0	1	0	0	1	0	0	0	24.598	-0.321	0.420	0.131	0.999	1	0.618
2500	2015	4.159	17.296	0	1.946	0	0	0	1	0	0	0	0	24.598	-0.321	0.420	0.131	0.999	1	0.930
2500	2015	3.970	15.763	0	0.000	0	0	0	1	0	0	0	0	24.598	-0.321	0.420	0.131	0.999	1	1.073
2500	2015	4.078	16.626	0	0.693	0	1	0	0	0	0	0	0	24.598	-0.321	0.420	0.131	0.999	1	0.883
2500	2015	3.932	15.459	0	2.079	0	1	0	0	1	0	0	0	24.598	-0.321	0.420	0.131	0.999	1	0.618
2500	2015	3.761	14.147	0	1.792	0	0	0	0	1	0	0	0	24.598	-0.321	0.420	0.131	0.999	1	0.786
2500	2015	3.951	15.612	0	0.000	0	0	0	1	0	0	0	0	24.598	-0.321	0.420	0.131	0.999	1	1.073
2500	2015	3.784	14.320	0	2.079	0	1	0	0	1	1	0	1	24.598	-0.321	0.420	0.131	0.999	1	0.460
2500	2015	3.989	15.912	0	1.792	0	0	0	0	1	0	0	0	24.598	-0.321	0.420	0.131	0.999	1	0.786
2500	2015	3.932	15.459	0	2.079	0	0	0	0	1	0	0	0	24.598	-0.321	0.420	0.131	0.999	1	0.738
2500	2015	3.784	14.320	0	0.000	0	0	0	1	0	0	0	0	24.598	-0.321	0.420	0.131	0.999	1	1.182
2500	2015	3.970	15.763	0	0.000	0	0	0	1	0	0	0	0	24.598	-0.321	0.420	0.131	0.999	1	1.073
2500	2015	4.043	16.346	0	2.079	0	1	0	0	1	0	0	0	24.598	-0.321	0.420	0.131	0.999	1	0.618
2500	2015	3.807	14.491	0	2.079	1	0	0	0	0	0	0	0	24.598	-0.321	0.420	0.131	0.999	1	0.998
2500	2015	3.807	14.491	0	2.079	1	0	0	0	0	0	0	0	24.598	-0.321	0.420	0.131	0.999	1	0.998
2500	2015	3.738	13.970	0	1.609	0	0	0	1	0	0	0	0	24.598	-0.321	0.420	0.131	0.999	1	0.847
2500	2015	4.205	17.679	0	2.079	0	0	0	1	0	0	0	0	24.598	-0.321	0.420	0.131	0.999	1	0.911
2500	2015	3.951	15.612	0	1.609	0	1	1	0	0	0	0	0	24.598	-0.321	0.420	0.131	0.999	1	1.134
2500	2016	3.892	15.146	0	1.946	0	0	0	0	1	0	0	0	24.596	-0.316	0.362	0.039	1.113	1	0.883
2500	2016	3.951	15.612	0	2.197	0	0	0	0	1	0	0	0	24.596	-0.316	0.362	0.039	1.113	1	0.844
2500	2016	3.989	15.912	0	2.197	0	0	0	1	0	0	0	0	24.596	-0.316	0.362	0.039	1.113	1	1.004
2500	2016	3.951	15.612	0	2.197	0	0	0	0	1	0	0	0	24.596	-0.316	0.362	0.039	1.113	1	0.844
2500	2016	3.989	15.912	0	0.693	0	0	0	1	0	0	0	0	24.596	-0.316	0.362	0.039	1.113	1	1.083
2500	2016	4.060	16.487	0	2.197	0	1	0	0	1	0	0	0	24.596	-0.316	0.362	0.039	1.113	1	0.734
2500	2016	4.159	17.296	0	1.792	0	1	1	0	0	0	0	0	24.596	-0.316	0.362	0.039	1.113	1	1.097
2500	2016	3.829	14.658	0	2.197	1	0	0	0	0	0	0	0	24.596	-0.316	0.362	0.039	1.113	1	1.085
2500	2016	3.970	15.763	0	2.197	0	0	0	0	0	0	0	0	24.596	-0.316	0.362	0.039	1.113	1	1.004
2500	2016	3.807	14.491	0	0.693	0	0	0	1	0	0	0	0	24.596	-0.316	0.362	0.039	1.113	1	1.192
2500	2016	3.970	15.763	0	0.693	0	0	0	1	0	0	0	0	24.596	-0.316	0.362	0.039	1.113	1	1.083
2500	2016	3.970	15.763	0	1.792	0	1	1	0	0	0	0	0	24.596	-0.316	0.362	0.039	1.113	1	1.204
2500	2016	4.190	17.553	0	1.792	0	1	1	0	0	0	0	0	24.596	-0.316	0.362	0.039	1.113	1	1.204
2500	2016	3.932	15.459	0	0.693	0	1	1	0	0	0	0	0	24.596	-0.316	0.362	0.039	1.113	1	1.323
2500	2016	3.829	14.658	0	2.197	1	0	0	0	0	0	0	0	24.596	-0.316	0.362	0.039	1.113	1	1.085
2500	2016	3.989	15.912	0	0.693	0	0	0	1	0	0	0	0	24.596	-0.316	0.362	0.039	1.113	1	1.083
2500	2016	4.060	16.487	0	2.197	0	1	0	0	1	0	0	0	24.596	-0.316	0.362	0.039	1.113	1	0.734
2500	2016	3.784	14.320	0	1.946	0	0	0	0	1	0	0	0	24.596	-0.316	0.362	0.039	1.113	1	0.883
2500	2016	3.807	14.491	0	2.197	0	1	0	0	1	1	0	1	24.596	-0.316	0.362	0.039	1.113	1	0.591
2500	2016	3.871	14.986	0	2.197	0	0	0	0	0	0	0	0	24.596	-0.316	0.362	0.039	1.113	1	1.004
2500	2017	3.892	15.146	0	2.303	0	0	0	0	0	0	0	0	24.668	-0.297	0.222	0.033	1.113	1	0.894
2500	2017	4.078	16.626	0	2.303	0	1	0	0	1	0	0	0	24.668	-0.297	0.222	0.033	1.113	1	0.596
2500	2017	4.205	17.679	0	1.946	0	1	1	0	0	0	0	0	24.668	-0.297	0.222	0.033	1.113	1	1.106
2500	2017	3.850	14.824	0	2.303	1	0	0	0	0	0	0	0	24.668	-0.297	0.222	0.033	1.113	1	0.982
2500	2017	3.970	15.763	0	2.303	0	0	0	0	1	0	0	0	24.668	-0.297	0.222	0.033	1.113	1	0.718
2500	2017	3.807	14.491	0	2.079	0	1	0	0	1	0	0	0	24.668	-0.297	0.222	0.033	1.113	1	0.637
2500	2017	3.989	15.912	0	2.303	0	0	0	0	0	0	0	0	24.668	-0.297	0.222	0.033	1.113	1	0.894
2500	2017	3.850	14.824	0	2.303	1	0	0	0	0	0	0	0	24.668	-0.297	0.222	0.033	1.113	1	0.982
2500	2017	4.007	16.059	0	1.099	0	0	0	1	0	0	0	0	24.668	-0.297	0.222	0.033	1.113	1	1.060
2500	2017	3.951	15.612	0	1.099	0	1	1	0	0	0	0	0	24.668	-0.297	0.222	0.033	1.113	1	1.207
2500	2017	3.989	15.912	0	1.946	0	1	1	0	0	0	0	0	24.668	-0.297	0.222	0.033	1.113	1	1.106
2500	2017	3.829	14.658	0	2.303	0	1	0	0	1	1	0	1	24.668	-0.297	0.222	0.033	1.113	1	0.435
[truncated: 4,836 more rows]
